# Supplementary material for: Controlling the Symmetry of Perylene Derivatives via Selective ortho-Borylation
Source: J Org Chem. 2025 Feb 27;90(9):3202–8. doi: 10.1021/acs.joc.4c02669 (PMC12131211; doi:10.1021/acs.joc.4c02669)
Supplement: Supplementary file 1 [file jo4c02669_si_001.zip]

Archive with 720 entries (595 files):
- FID for Publication/
- FID for Publication/1a/
- FID for Publication/1a/13C/
- FID for Publication/1a/13C/acqu
- FID for Publication/1a/13C/acqus
- FID for Publication/1a/13C/audita.txt
- FID for Publication/1a/13C/cpdprg2
- FID for Publication/1a/13C/fid
- FID for Publication/1a/13C/format.temp
- FID for Publication/1a/13C/pdata/
- FID for Publication/1a/13C/pdata/1/
- FID for Publication/1a/13C/pdata/1/1i
- FID for Publication/1a/13C/pdata/1/1r
- FID for Publication/1a/13C/pdata/1/auditp.txt
- FID for Publication/1a/13C/pdata/1/intrng
- FID for Publication/1a/13C/pdata/1/outd
- FID for Publication/1a/13C/pdata/1/parm.txt
- FID for Publication/1a/13C/pdata/1/peaklist.xml
- FID for Publication/1a/13C/pdata/1/peaks
- FID for Publication/1a/13C/pdata/1/proc
- FID for Publication/1a/13C/pdata/1/procs
- FID for Publication/1a/13C/prosol_History
- FID for Publication/1a/13C/pulseprogram
- FID for Publication/1a/13C/scon2
- FID for Publication/1a/13C/shimvalues
- FID for Publication/1a/13C/uxnmr.par
- FID for Publication/1a/DEPT/
- FID for Publication/1a/DEPT/acqu
- FID for Publication/1a/DEPT/acqus
- FID for Publication/1a/DEPT/audita.txt
- FID for Publication/1a/DEPT/cpdprg2
- FID for Publication/1a/DEPT/fid
- FID for Publication/1a/DEPT/format.temp
- FID for Publication/1a/DEPT/pdata/
- FID for Publication/1a/DEPT/pdata/1/
- FID for Publication/1a/DEPT/pdata/1/1i
- FID for Publication/1a/DEPT/pdata/1/1r
- FID for Publication/1a/DEPT/pdata/1/auditp.txt
- FID for Publication/1a/DEPT/pdata/1/intrng
- FID for Publication/1a/DEPT/pdata/1/outd
- FID for Publication/1a/DEPT/pdata/1/parm.txt
- FID for Publication/1a/DEPT/pdata/1/peaklist.xml
- FID for Publication/1a/DEPT/pdata/1/peaks
- FID for Publication/1a/DEPT/pdata/1/proc
- FID for Publication/1a/DEPT/pdata/1/procs
- FID for Publication/1a/DEPT/prosol_History
- FID for Publication/1a/DEPT/pulseprogram
- FID for Publication/1a/DEPT/scon2
- FID for Publication/1a/DEPT/shimvalues
- FID for Publication/1a/DEPT/uxnmr.par
- FID for Publication/1a/H/
- FID for Publication/1a/H/acqu
- FID for Publication/1a/H/acqus
- FID for Publication/1a/H/audita.txt
- FID for Publication/1a/H/fid
- FID for Publication/1a/H/format.temp
- FID for Publication/1a/H/pdata/
- FID for Publication/1a/H/pdata/1/
- FID for Publication/1a/H/pdata/1/1i
- FID for Publication/1a/H/pdata/1/1r
- FID for Publication/1a/H/pdata/1/auditp.txt
- FID for Publication/1a/H/pdata/1/intrng
- FID for Publication/1a/H/pdata/1/outd
- FID for Publication/1a/H/pdata/1/parm.txt
- FID for Publication/1a/H/pdata/1/peaklist.xml
- FID for Publication/1a/H/pdata/1/peaks
- FID for Publication/1a/H/pdata/1/proc
- FID for Publication/1a/H/pdata/1/procs
- FID for Publication/1a/H/prosol_History
- FID for Publication/1a/H/pulseprogram
- FID for Publication/1a/H/scon2
- FID for Publication/1a/H/shimvalues
- FID for Publication/1a/H/uxnmr.par
- FID for Publication/1b/
- FID for Publication/1b/13C/
- FID for Publication/1b/13C/acqu
- FID for Publication/1b/13C/acqus
- FID for Publication/1b/13C/audita.txt
- FID for Publication/1b/13C/cpdprg2
- FID for Publication/1b/13C/fid
- FID for Publication/1b/13C/format.temp
- FID for Publication/1b/13C/pdata/
- FID for Publication/1b/13C/pdata/1/
- FID for Publication/1b/13C/pdata/1/1i
- FID for Publication/1b/13C/pdata/1/1r
- FID for Publication/1b/13C/pdata/1/auditp.txt
- FID for Publication/1b/13C/pdata/1/intrng
- FID for Publication/1b/13C/pdata/1/outd
- FID for Publication/1b/13C/pdata/1/parm.txt
- FID for Publication/1b/13C/pdata/1/peaklist.xml
- FID for Publication/1b/13C/pdata/1/peaks
- FID for Publication/1b/13C/pdata/1/proc
- FID for Publication/1b/13C/pdata/1/procs
- FID for Publication/1b/13C/prosol_History
- FID for Publication/1b/13C/pulseprogram
- FID for Publication/1b/13C/scon2
- FID for Publication/1b/13C/shimvalues
- FID for Publication/1b/13C/uxnmr.par
- FID for Publication/1b/DEPT/
- FID for Publication/1b/DEPT/acqu
- FID for Publication/1b/DEPT/acqus
- FID for Publication/1b/DEPT/audita.txt
- FID for Publication/1b/DEPT/cpdprg2
- FID for Publication/1b/DEPT/fid
- FID for Publication/1b/DEPT/format.temp
- FID for Publication/1b/DEPT/pdata/
- FID for Publication/1b/DEPT/pdata/1/
- FID for Publication/1b/DEPT/pdata/1/1i
- FID for Publication/1b/DEPT/pdata/1/1r
- FID for Publication/1b/DEPT/pdata/1/auditp.txt
- FID for Publication/1b/DEPT/pdata/1/intrng
- FID for Publication/1b/DEPT/pdata/1/outd
- FID for Publication/1b/DEPT/pdata/1/parm.txt
- FID for Publication/1b/DEPT/pdata/1/peaklist.xml
- FID for Publication/1b/DEPT/pdata/1/peaks
- FID for Publication/1b/DEPT/pdata/1/proc
- FID for Publication/1b/DEPT/pdata/1/procs
- FID for Publication/1b/DEPT/prosol_History
- FID for Publication/1b/DEPT/pulseprogram
- FID for Publication/1b/DEPT/scon2
- FID for Publication/1b/DEPT/shimvalues
- FID for Publication/1b/DEPT/uxnmr.par
- FID for Publication/1b/H/
- FID for Publication/1b/H/acqu
- FID for Publication/1b/H/acqus
- FID for Publication/1b/H/audita.txt
- FID for Publication/1b/H/fid
- FID for Publication/1b/H/format.temp
- FID for Publication/1b/H/pdata/
- FID for Publication/1b/H/pdata/1/
- FID for Publication/1b/H/pdata/1/1i
- FID for Publication/1b/H/pdata/1/1r
- FID for Publication/1b/H/pdata/1/auditp.txt
- FID for Publication/1b/H/pdata/1/intrng
- FID for Publication/1b/H/pdata/1/outd
- FID for Publication/1b/H/pdata/1/parm.txt
- FID for Publication/1b/H/pdata/1/peaklist.xml
- FID for Publication/1b/H/pdata/1/peaks
- FID for Publication/1b/H/pdata/1/proc
- FID for Publication/1b/H/pdata/1/procs
- FID for Publication/1b/H/prosol_History
- FID for Publication/1b/H/pulseprogram
- FID for Publication/1b/H/scon2
- FID for Publication/1b/H/shimvalues
- FID for Publication/1b/H/uxnmr.par
- FID for Publication/2a/
- FID for Publication/2a/13C/
- FID for Publication/2a/13C/acqu
- FID for Publication/2a/13C/acqus
- FID for Publication/2a/13C/audita.txt
- FID for Publication/2a/13C/cpdprg2
- FID for Publication/2a/13C/fid
- FID for Publication/2a/13C/format.temp
- FID for Publication/2a/13C/pdata/
- FID for Publication/2a/13C/pdata/1/
- FID for Publication/2a/13C/pdata/1/1i
- FID for Publication/2a/13C/pdata/1/1r
- FID for Publication/2a/13C/pdata/1/auditp.txt
- FID for Publication/2a/13C/pdata/1/intrng
- FID for Publication/2a/13C/pdata/1/outd
- FID for Publication/2a/13C/pdata/1/parm.txt
- FID for Publication/2a/13C/pdata/1/peaklist.xml
- FID for Publication/2a/13C/pdata/1/peaks
- FID for Publication/2a/13C/pdata/1/proc
- FID for Publication/2a/13C/pdata/1/procs
- FID for Publication/2a/13C/prosol_History
- FID for Publication/2a/13C/pulseprogram
- FID for Publication/2a/13C/scon2
- FID for Publication/2a/13C/shimvalues
- FID for Publication/2a/13C/uxnmr.par
- FID for Publication/2a/1H/
- FID for Publication/2a/1H/acqu
- FID for Publication/2a/1H/acqus
- FID for Publication/2a/1H/audita.txt
- FID for Publication/2a/1H/fid
- FID for Publication/2a/1H/format.temp
- FID for Publication/2a/1H/pdata/
- FID for Publication/2a/1H/pdata/1/
- FID for Publication/2a/1H/pdata/1/1i
- FID for Publication/2a/1H/pdata/1/1r
- FID for Publication/2a/1H/pdata/1/auditp.txt
- FID for Publication/2a/1H/pdata/1/intrng
- FID for Publication/2a/1H/pdata/1/outd
- FID for Publication/2a/1H/pdata/1/parm.txt
- FID for Publication/2a/1H/pdata/1/peaklist.xml
- FID for Publication/2a/1H/pdata/1/peaks
- FID for Publication/2a/1H/pdata/1/proc
- FID for Publication/2a/1H/pdata/1/procs
- FID for Publication/2a/1H/prosol_History
- FID for Publication/2a/1H/pulseprogram
- FID for Publication/2a/1H/scon2
- FID for Publication/2a/1H/shimvalues
- FID for Publication/2a/1H/uxnmr.par
- FID for Publication/2a/DEPT/
- FID for Publication/2a/DEPT/acqu
- FID for Publication/2a/DEPT/acqus
- FID for Publication/2a/DEPT/audita.txt
- FID for Publication/2a/DEPT/cpdprg2
- FID for Publication/2a/DEPT/fid
- FID for Publication/2a/DEPT/format.temp
- FID for Publication/2a/DEPT/pdata/
- FID for Publication/2a/DEPT/pdata/1/
- FID for Publication/2a/DEPT/pdata/1/1i
- FID for Publication/2a/DEPT/pdata/1/1r
- FID for Publication/2a/DEPT/pdata/1/auditp.txt
- FID for Publication/2a/DEPT/pdata/1/intrng
- FID for Publication/2a/DEPT/pdata/1/outd
- FID for Publication/2a/DEPT/pdata/1/parm.txt
- FID for Publication/2a/DEPT/pdata/1/peaklist.xml
- FID for Publication/2a/DEPT/pdata/1/peaks
- FID for Publication/2a/DEPT/pdata/1/proc
- FID for Publication/2a/DEPT/pdata/1/procs
- FID for Publication/2a/DEPT/prosol_History
- FID for Publication/2a/DEPT/pulseprogram
- FID for Publication/2a/DEPT/scon2
- FID for Publication/2a/DEPT/shimvalues
- FID for Publication/2a/DEPT/uxnmr.par
- FID for Publication/2b/
- FID for Publication/2b/C/
- FID for Publication/2b/C/acqu
- FID for Publication/2b/C/acqus
- FID for Publication/2b/C/audita.txt
- FID for Publication/2b/C/cpdprg2
- FID for Publication/2b/C/fid
- FID for Publication/2b/C/format.temp
- FID for Publication/2b/C/pdata/
- FID for Publication/2b/C/pdata/1/
- FID for Publication/2b/C/pdata/1/1i
- FID for Publication/2b/C/pdata/1/1r
- FID for Publication/2b/C/pdata/1/auditp.txt
- FID for Publication/2b/C/pdata/1/intrng
- FID for Publication/2b/C/pdata/1/outd
- FID for Publication/2b/C/pdata/1/parm.txt
- FID for Publication/2b/C/pdata/1/peaklist.xml
- FID for Publication/2b/C/pdata/1/peaks
- FID for Publication/2b/C/pdata/1/proc
- FID for Publication/2b/C/pdata/1/procs
- FID for Publication/2b/C/prosol_History
- FID for Publication/2b/C/pulseprogram
- FID for Publication/2b/C/scon2
- FID for Publication/2b/C/shimvalues
- FID for Publication/2b/C/uxnmr.par
- FID for Publication/2b/DEPT/
- FID for Publication/2b/DEPT/acqu
- FID for Publication/2b/DEPT/acqus
- FID for Publication/2b/DEPT/audita.txt
- FID for Publication/2b/DEPT/cpdprg2
- FID for Publication/2b/DEPT/fid
- FID for Publication/2b/DEPT/format.temp
- FID for Publication/2b/DEPT/pdata/
- FID for Publication/2b/DEPT/pdata/1/
- FID for Publication/2b/DEPT/pdata/1/1i
- FID for Publication/2b/DEPT/pdata/1/1r
- FID for Publication/2b/DEPT/pdata/1/auditp.txt
- FID for Publication/2b/DEPT/pdata/1/curdat2
- FID for Publication/2b/DEPT/pdata/1/outd
- FID for Publication/2b/DEPT/pdata/1/portf
- FID for Publication/2b/DEPT/pdata/1/proc
- FID for Publication/2b/DEPT/pdata/1/procs
- FID for Publication/2b/DEPT/prosol_History
- FID for Publication/2b/DEPT/pulseprogram
- FID for Publication/2b/DEPT/scon2
- FID for Publication/2b/DEPT/shimvalues
- FID for Publication/2b/DEPT/uxnmr.par
- FID for Publication/2b/H/
- FID for Publication/2b/H/acqu
- FID for Publication/2b/H/acqus
- FID for Publication/2b/H/audita.txt
- FID for Publication/2b/H/fid
- FID for Publication/2b/H/format.temp
- FID for Publication/2b/H/pdata/
- FID for Publication/2b/H/pdata/1/
- FID for Publication/2b/H/pdata/1/1i
- FID for Publication/2b/H/pdata/1/1r
- FID for Publication/2b/H/pdata/1/auditp.txt
- FID for Publication/2b/H/pdata/1/intrng
- FID for Publication/2b/H/pdata/1/outd
- FID for Publication/2b/H/pdata/1/parm.txt
- FID for Publication/2b/H/pdata/1/peaklist.xml
- FID for Publication/2b/H/pdata/1/peaks
- FID for Publication/2b/H/pdata/1/proc
- FID for Publication/2b/H/pdata/1/procs
- FID for Publication/2b/H/prosol_History
- FID for Publication/2b/H/pulseprogram
- FID for Publication/2b/H/scon2
- FID for Publication/2b/H/shimvalues
- FID for Publication/2b/H/uxnmr.par
- FID for Publication/3a/
- FID for Publication/3a/C/
- FID for Publication/3a/C/acqu
- FID for Publication/3a/C/acqus
- FID for Publication/3a/C/adcInfo_TRX2.xml
- FID for Publication/3a/C/au/
- FID for Publication/3a/C/au/src/
- FID for Publication/3a/C/au/src/au_zg
- FID for Publication/3a/C/au/src/proc_1d
- FID for Publication/3a/C/audita.txt
- FID for Publication/3a/C/fid
- FID for Publication/3a/C/format.temp
- FID for Publication/3a/C/lists/
[truncated: 420 more entries]
