# Supplementary material for: Controlling the Symmetry of Perylene Derivatives via Selective ortho-Borylation
Source: J Org Chem. 2025 Feb 27;90(9):3202–8. doi: 10.1021/acs.joc.4c02669 (PMC12131211; doi:10.1021/acs.joc.4c02669)
Supplement: Supplementary file 1 [file jo4c02669_si_001.zip › FID for Publication/1a/13C/pdata/1/auditp.txt]

##TITLE= Audit trail, TOPSPIN		Version 2.1
##JCAMPDX= 5.01
##ORIGIN= Bruker BioSpin GmbH
##OWNER= AVII300
$$ Y:\2AV-II 300/data/QOTOTC/nmr/JG-peri4bor-1110/2/pdata/1/auditp.txt
##AUDIT TRAIL=  $$ (NUMBER, WHEN, WHO, WHERE, PROCESS, VERSION, WHAT)
(   1,<2024-10-12 02:00:45.118 +0200>,<AVII300>,<AVII300-PC>,<go>,<TOPSPIN 2.1>,
      <created by zg
	started at 2024-10-11 20:05:00.240 +0200,
	POWCHK disabled, PULCHK disabled,
       configuration hash MD5:
       8D 12 C6 71 8C BE 64 E2 2D 33 BD 69 82 10 3A 43
       data hash MD5: 64K
       50 37 D0 A3 2F 77 E7 98 5B 12 10 B6 A2 41 02 1D>)
(   2,<2024-10-12 02:00:53.604 +0200>,<AVII300>,<AVII300-PC>,<proc1d>,<TOPSPIN 2.1>,
      <Start of raw data processing
       ef LB = 1 FT_mod = 6 PKNL = 1 SI = 32K 
       data hash MD5: 32K
       1E 27 36 CD 27 FD F3 FC 70 C8 34 1E 6F FD 6B 35>)
(   3,<2024-10-12 02:00:53.791 +0200>,<AVII300>,<AVII300-PC>,<proc1d>,<TOPSPIN 2.1>,
      <apk 
       data hash MD5: 32K
       B1 71 93 BA 25 42 F1 D1 2D EE 77 0D 72 96 E4 02>)
(   4,<2024-10-12 02:00:54.010 +0200>,<AVII300>,<AVII300-PC>,<proc1d>,<TOPSPIN 2.1>,
      <abs ABSG = 5 
       data hash MD5: 32K
       78 A1 6A B0 62 B2 05 24 16 28 FC 19 3B 53 20 F2>)
(   5,<2024-10-12 02:00:55.149 +0200>,<AVII300>,<AVII300-PC>,<dirdata>,<TOPSPIN 2.1>,
      <wrpa from 1 2 "JG-peri4bor-1110" "QOTOTC" "D:\"
       data hash MD5: 32K
       78 A1 6A B0 62 B2 05 24 16 28 FC 19 3B 53 20 F2>)
##END=

$$ hash MD5
$$ 81 75 60 E7 5B 39 F1 E0 1B DD E1 7E 57 D6 7E C6
