# Supplementary material for: Controlling the Symmetry of Perylene Derivatives via Selective ortho-Borylation
Source: J Org Chem. 2025 Feb 27;90(9):3202–8. doi: 10.1021/acs.joc.4c02669 (PMC12131211; doi:10.1021/acs.joc.4c02669)
Supplement: Supplementary file 1 [file jo4c02669_si_001.zip › FID for Publication/1a/13C/pdata/1/parm.txt]

NAME     JG-peri4bor-1110                
EXPNO                 2                
PROCNO                1                
Date_          20241012                
Time               2.00                
INSTRUM           spect                
PROBHD   5 mm PABBO BB-                
PULPROG          zgpg30                
TD                65536                
SOLVENT           CDCl3                
NS                 5500                
DS                    0                
SWH           18028.846 Hz             
FIDRES         0.275098 Hz             
AQ            1.8175818 sec            
RG                 2300                
DW               27.733 usec           
DE                 6.00 usec           
TE                300.0 K              
D1           2.00000000 sec            
D11          0.03000000 sec            
TD0                   1                

======== CHANNEL f1 ========
NUC1                13C                
P1                 8.00 usec           
PL1               -3.00 dB             
PL1W        65.65552521 W              
SFO1         75.5004428 MHz            

======== CHANNEL f2 ========
CPDPRG2         waltz16                
NUC2                 1H                
PCPD2            100.00 usec           
PL2               -2.00 dB             
PL12              15.23 dB             
PL13              18.23 dB             
PL2W        13.53564358 W              
PL12W        0.25614092 W              
PL13W        0.12837456 W              
SFO2        300.2312009 MHz            
SI                32768                
SF           75.4928940 MHz            
WDW                  EM                
SSB                   0                
LB                 1.00 Hz             
GB                    0                
PC                 1.40                
