# Supplementary material for: Controlling the Symmetry of Perylene Derivatives via Selective ortho-Borylation
Source: J Org Chem. 2025 Feb 27;90(9):3202–8. doi: 10.1021/acs.joc.4c02669 (PMC12131211; doi:10.1021/acs.joc.4c02669)
Supplement: Supplementary file 1 [file jo4c02669_si_001.zip › FID for Publication/1a/13C/pdata/1/peaklist.xml]

<?xml version="1.0" encoding="UTF-8"?>
<PeakList>
  <PeakList1D>
    <PeakList1DHeader creator="QOTOTC" date="2024-10-12T02:00:54.322+02:00" expNo="2" name="JG-peri4bor-1110" owner="" procNo="1" source="D:\">
      <PeakPickDetails>F1=219.402ppm, F2=-19.414ppm, MI=0.00cm, MAXI=10000.00cm, PC=1.400
      </PeakPickDetails>
    </PeakList1DHeader>
    <Peak1D F1="136.9551" intensity="2.61" type="0"/>
    <Peak1D F1="136.7895" intensity="0.22" type="0"/>
    <Peak1D F1="136.0876" intensity="0.24" type="0"/>
    <Peak1D F1="134.0690" intensity="0.21" type="0"/>
    <Peak1D F1="133.3118" intensity="1.21" type="0"/>
    <Peak1D F1="131.9845" intensity="0.88" type="0"/>
    <Peak1D F1="131.8852" intensity="0.17" type="0"/>
    <Peak1D F1="130.5272" intensity="0.27" type="0"/>
    <Peak1D F1="130.4092" intensity="2.16" type="0"/>
    <Peak1D F1="130.2151" intensity="0.23" type="0"/>
    <Peak1D F1="128.3809" intensity="0.30" type="0"/>
    <Peak1D F1="126.4260" intensity="0.34" type="0"/>
    <Peak1D F1="126.2088" intensity="0.26" type="0"/>
    <Peak1D F1="126.0627" intensity="2.44" type="0"/>
    <Peak1D F1="125.9265" intensity="0.25" type="0"/>
    <Peak1D F1="125.0947" intensity="0.29" type="0"/>
    <Peak1D F1="121.4621" intensity="0.26" type="0"/>
    <Peak1D F1="84.1007" intensity="0.85" type="0"/>
    <Peak1D F1="84.0345" intensity="7.50" type="0"/>
    <Peak1D F1="77.4537" intensity="26.64" type="0"/>
    <Peak1D F1="77.2327" intensity="1.13" type="0"/>
    <Peak1D F1="77.0305" intensity="27.09" type="0"/>
    <Peak1D F1="76.6073" intensity="26.58" type="0"/>
    <Peak1D F1="26.9429" intensity="0.47" type="0"/>
    <Peak1D F1="24.9731" intensity="15.00" type="0"/>
    <Peak1D F1="24.6112" intensity="0.30" type="0"/>
  </PeakList1D>
</PeakList>
