# Supplementary material for: Controlling the Symmetry of Perylene Derivatives via Selective ortho-Borylation
Source: J Org Chem. 2025 Feb 27;90(9):3202–8. doi: 10.1021/acs.joc.4c02669 (PMC12131211; doi:10.1021/acs.joc.4c02669)
Supplement: Supplementary file 1 [file jo4c02669_si_001.zip › FID for Publication/1a/13C/shimvalues]

# Sat Oct 12 02:00:46 2024
#$$PROBEID=35
#$$PROBEINFO=5 mm PABBO BB-1H/D Z-GRD Z104275/0521
#$$PICSINFO=Z104275_0521_35.par
#
# Active Shim Gradients
#
Z           		-4890           
Z2          		-7112           
Z3          		9121            
Z4          		1927            
Z5          		-2144           
Z6          		7089            
X           		7468            
XZ          		9829            
XZ2         		-31887          
XZ3         		-5359           
Y           		10652           
YZ          		34142           
YZ2         		25165           
YZ3         		-3126           
XY          		-1987           
XYZ         		-18716          
(X2-Y2)     		16095           
(X2-Y2)Z    		13669           
X3          		-2317           
Y3          		16762           
#
# Lock Parameter
#
LOCKPHASE		311.600 
LOCKPOWER		-27.000 
LOCKGAIN		114.946 
LOCKDC		-75.000 
LOCKSHIFT		7.260   
FIELD		3306.408
LOOPGAIN		-14.300 
LOOPTIME		0.587   
LOOPFILTER		28.000  
#
IEEE64_VERSION_CODE 1
#
# Shim currents 
#
SHIM_SETTING [1 ]  -2371.48906022  
SHIM_SETTING [2 ]  -3520.52055487  
SHIM_SETTING [3 ]  4797.85860904   
SHIM_SETTING [4 ]  1013.48925193   
SHIM_SETTING [5 ]  -1127.96755512  
SHIM_SETTING [6 ]  3928.16800000   
SHIM_SETTING [7 ]  5170.05400000   
SHIM_SETTING [8 ]  -16772.56200000 
SHIM_SETTING [9 ]  8466.03600000   
SHIM_SETTING [10]  -1044.99100000  
SHIM_SETTING [11]  5602.95200000   
SHIM_SETTING [12]  17958.69200000  
SHIM_SETTING [13]  13236.82200000  
SHIM_SETTING [14]  -1644.36800000  
SHIM_SETTING [15]  3728.81400000   
SHIM_SETTING [16]  7189.98200000   
SHIM_SETTING [17]  -2818.81700000  
SHIM_SETTING [18]  -9844.45000000  
SHIM_SETTING [19]  -1218.51900000  
SHIM_SETTING [20]  8816.95200000   
