# Supplementary material for: Controlling the Symmetry of Perylene Derivatives via Selective ortho-Borylation
Source: J Org Chem. 2025 Feb 27;90(9):3202–8. doi: 10.1021/acs.joc.4c02669 (PMC12131211; doi:10.1021/acs.joc.4c02669)
Supplement: Supplementary file 1 [file jo4c02669_si_001.zip › FID for Publication/1a/13C/uxnmr.par]

##TITLE= Parameter file, TOPSPIN		Version 2.1
##JCAMPDX= 5.0
##DATATYPE= Parameter Values
##NPOINTS= 191	$$ modification sequence number
##ORIGIN= Bruker BioSpin GmbH
##OWNER= Administrator
$$ 2024-09-30 17:08:14.293 +0200  AVII300@AVII300-PC
$$ C:/Bruker/TOPSPIN218/conf/instr/spect/uxnmr.par
$$ process C:\Bruker\TOPSPIN218\prog\mod\hconfserver.exe
##$ACB= 0
##$ACBTAT= (0..15)
0 66 66 50 0 0 0 0 0 0 0 0 0 0 0 0
##$ACBTBA= (0..15)
0 1 1 0 0 0 0 0 0 0 0 0 0 0 0 0
##$ACBTBLK= (0..15)
0 0 0 0 0 0 0 0 0 0 0 0 0 0 0 0
##$ACBTCTL= (0..15)
0 0 0 0 0 0 0 0 0 0 0 0 0 0 0 0
##$ACBTDI= (0..15)
0 102 102 72 0 0 0 0 0 0 0 0 0 0 0 0
##$ACBTDM= (0..15)
0 10 10 0 0 0 0 0 0 0 0 0 0 0 0 0
##$ACBTFHI= (0..15)
0 400 400 0 0 0 0 0 0 0 0 0 0 0 0 0
##$ACBTFL= (0..15)
0 73 74 8 0 0 0 0 0 0 0 0 0 0 0 0
##$ACBTFLO= (0..15)
0 14 14 0 0 0 0 0 0 0 0 0 0 0 0 0
##$ACBTINP= (0..15)
0 0 0 0 0 0 0 0 0 0 0 0 0 0 0 0
##$ACBTOUT= (0..15)
0 1 2 0 0 0 0 0 0 0 0 0 0 0 0 0
##$ACBTPO= (0..15)
0 150000 60000 5000 0 0 0 0 0 0 0 0 0 0 0 0
##$ACBTPW= (0..15)
0 10 10 0 0 0 0 0 0 0 0 0 0 0 0 0
##$ACBTSB= (0..15)
0 0 0 0 0 0 0 0 0 0 0 0 0 0 0 0
##$ACBTY= <no>
##$AQSBDCH= (0..95)
0 0 0 0 0 0 0 0 255 255 255 255 255 255 255 255 255 255 255 255 255 255
255 255 255 255 255 255 255 255 255 255 255 255 255 255 255 255 255 255
255 255 255 255 255 255 255 255 255 255 255 255 255 255 255 255 255 255
255 255 255 255 255 255 255 255 255 255 255 255 255 255 255 255 255 255
255 255 255 255 255 255 255 255 255 255 255 255 255 255 255 255 255 255
255 255
##$AQSBDHW= (0..95)
1 1 4 4 0 0 0 0 255 255 255 255 255 255 255 255 255 255 255 255 255 255
255 255 255 255 255 255 255 255 255 255 255 255 255 255 255 255 255 255
255 255 255 255 255 255 255 255 255 255 255 255 255 255 255 255 255 255
255 255 255 255 255 255 255 255 255 255 255 255 255 255 255 255 255 255
255 255 255 255 255 255 255 255 255 255 255 255 255 255 255 255 255 255
255 255
##$AQSBDID= (0..95)
82 88 83 83 65 80 66 66 255 255 255 255 255 255 255 255 255 255 255 255
255 255 255 255 255 255 255 255 255 255 255 255 255 255 255 255 255 255
255 255 255 255 255 255 255 255 255 255 255 255 255 255 255 255 255 255
255 255 255 255 255 255 255 255 255 255 255 255 255 255 255 255 255 255
255 255 255 255 255 255 255 255 255 255 255 255 255 255 255 255 255 255
255 255 255 255
##$AQSBDNO= (0..95)
1 1 1 2 1 1 1 1 255 255 255 255 255 255 255 255 255 255 255 255 255 255
255 255 255 255 255 255 255 255 255 255 255 255 255 255 255 255 255 255
255 255 255 255 255 255 255 255 255 255 255 255 255 255 255 255 255 255
255 255 255 255 255 255 255 255 255 255 255 255 255 255 255 255 255 255
255 255 255 255 255 255 255 255 255 255 255 255 255 255 255 255 255 255
255 255
##$AQSBDSL= (0..95)
2 3 4 5 9 21 23 25 255 255 255 255 255 255 255 255 255 255 255 255 255
255 255 255 255 255 255 255 255 255 255 255 255 255 255 255 255 255 255
255 255 255 255 255 255 255 255 255 255 255 255 255 255 255 255 255 255
255 255 255 255 255 255 255 255 255 255 255 255 255 255 255 255 255 255
255 255 255 255 255 255 255 255 255 255 255 255 255 255 255 255 255 255
255 255 255
##$AQSBDTY= (0..95)
97 2 16 16 5 10 198 7 255 255 255 255 255 255 255 255 255 255 255 255 255
255 255 255 255 255 255 255 255 255 255 255 255 255 255 255 255 255 255
255 255 255 255 255 255 255 255 255 255 255 255 255 255 255 255 255 255
255 255 255 255 255 255 255 255 255 255 255 255 255 255 255 255 255 255
255 255 255 255 255 255 255 255 255 255 255 255 255 255 255 255 255 255
255 255 255
##$AQSBUAD= (0..95)
16 52 36 37 54 33 32 32 255 255 255 255 255 255 255 255 255 255 255 255
255 255 255 255 255 255 255 255 255 255 255 255 255 255 255 255 255 255
255 255 255 255 255 255 255 255 255 255 255 255 255 255 255 255 255 255
255 255 255 255 255 255 255 255 255 255 255 255 255 255 255 255 255 255
255 255 255 255 255 255 255 255 255 255 255 255 255 255 255 255 255 255
255 255 255 255
##$AQSECL= (0..95)
0 5 6 6 5 2 1 255 255 255 255 255 255 255 255 255 255 255 255 255 255 255
255 255 255 255 255 255 255 255 255 255 255 255 255 255 255 255 255 255
255 255 255 255 255 255 255 255 255 255 255 255 255 255 255 255 255 255
255 255 255 255 255 255 255 255 255 255 255 255 255 255 255 255 255 255
255 255 255 255 255 255 255 255 255 255 255 255 255 255 255 255 255 255
255 255
##$AQSECLS= (0..95)
0 3 0 0 0 0 1 255 255 255 255 255 255 255 255 255 255 255 255 255 255 255
255 255 255 255 255 255 255 255 255 255 255 255 255 255 255 255 255 255
255 255 255 255 255 255 255 255 255 255 255 255 255 255 255 255 255 255
255 255 255 255 255 255 255 255 255 255 255 255 255 255 255 255 255 255
255 255 255 255 255 255 255 255 255 255 255 255 255 255 255 255 255 255
255 255
##$AQSSPLT= no
##$ATT19F= (0..1)
0 0
##$ATT1H= (0..1)
0 0
##$ATT3H= (0..1)
0 0
##$ATTX= (0..1)
0 0
##$ATTY= (0..1)
0 0
##$ATTZ= (0..1)
0 0
##$BACSAIR= yes
##$BACSCAP= 24
##$BACSDEL= 0
##$BACSFCM= no
##$BACSOPT= <>
##$BACSTY= <tty09>
##$BARPTY= <no>
##$BFREQ= 300.23
##$BGAETH1= <no>
##$BGAETH2= <no>
##$BGAETH3= <no>
##$BGAETH4= <no>
##$BGAETH5= <no>
##$BGAETH6= <no>
##$BGAETH7= <no>
##$BGAETH8= <no>
##$BIRDS= yes
##$BMPC= 0
##$BMPCTY= <no>
##$BPSUTY= <no>
##$BSMS= 2
##$BSMSETH= <149.236.99.20>
##$BSMSTY= <no>
##$CFASMOD= (0..7)
1 1 1 1 1 1 1 1
##$CFASMUL= (0..7)
1 1 1 1 1 1 1 1
##$CNFTXDR= (0..7)
6 6 0 0 0 0 0 0
##$COMDIG2= 0
##$CPDBTY= <no>
##$CRCOTY= <no>
##$CSW1= (0..31)
0 0 0 0 0 0 0 0 0 0 0 0 0 0 0 0 0 0 0 0 0 0 0 0 0 0 0 0 0 0 0 0
##$CSW2= (0..31)
0 0 0 0 0 0 0 0 0 0 0 0 0 0 0 0 0 0 0 0 0 0 0 0 0 0 0 0 0 0 0 0
##$CSWNUM= (0..7)
0 0 0 0 0 0 0 0
##$DATSTAT= no
##$DIGI140= (0..7)
0 0 0 0 0 0 0 0
##$DIGIB12= (0..7)
0 0 0 0 0 0 0 0
##$DIGIB16= (0..7)
0 0 0 0 0 0 0 0
##$DIGIFA= (0..7)
0 0 0 0 0 0 0 0
##$DIGIHA= (0..7)
0 0 0 0 0 0 0 0
##$DIGIHAF= (0..7)
0 0 0 0 0 0 0 0
##$DIGIHRD= (0..7)
0 0 0 0 0 0 0 0
##$DIGIIA= (0..7)
0 0 0 0 0 0 0 0
##$DIGIO16= (0..7)
0 0 0 0 0 0 0 0
##$DIGISA= (0..7)
0 0 0 0 0 0 0 0
##$DIGISAF= (0..7)
0 0 0 0 0 0 0 0
##$DIGISL= (0..7)
0 0 0 0 0 0 0 0
##$DIGITYI= (0..7)
0 0 0 0 0 0 0 0
##$DIGITYP= (0..7)
0 0 0 0 0 0 0 0
##$DIGITZ= 0
##$DRU= yes
##$DRUETH01= <149.236.99.89>
##$DRUETH02= <no>
##$DRUETH03= <no>
##$DRUETH04= <no>
##$DRUETH05= <no>
##$DRUETH06= <no>
##$DRUETH07= <no>
##$DRUETH08= <no>
##$DRUETH09= <no>
##$DRUETH10= <no>
##$DRUETH11= <no>
##$DRUETH12= <no>
##$DRUETH13= <no>
##$DRUETH14= <no>
##$DRUETH15= <no>
##$DRUETH16= <no>
##$DRUETH17= <no>
##$DRUETH18= <no>
##$DRUETH19= <no>
##$DRUETH20= <no>
##$DRUETH21= <no>
##$DRUETH22= <no>
##$DRUETH23= <no>
##$DRUETH24= <no>
##$DRUETH25= <no>
##$DRUETH26= <no>
##$DRUETH27= <no>
##$DRUETH28= <no>
##$DRUETH29= <no>
##$DRUETH30= <no>
##$DRUETH31= <no>
##$DRUETH32= <no>
##$FCUMEM= (0..7)
2093056 2093056 0 0 0 0 0 0
##$FCUPAL= (0..7)
260 260 0 0 0 0 0 0
##$FGSVTY= <no>
##$FQMIX= 0
##$FUNCMOD= <>
##$GCUTYPE= 2
##$GPREDEL= 0
##$GPSCUTY= <no>
##$GRADRES= 5
##$GTUTY= <no>
##$HFAC= 3
##$HPCU= 0
##$HPCUTY= <no>
##$HPTXLP= (0..3)
-1 -1 -1 -1
##$HPTXPI= (0..3)
0 0 0 0
##$HPTXPO= (0..3)
0 0 0 0
##$HPTXTY= (0..3)
0 0 0 0
##$IF451= 0
##$IFREQ= 1
##$INTFPR= 0
##$IPSO= no
##$IPSOETH= <>
##$LOCKTY= <no>
##$LOCSWID= 0
##$LOCSWIF= 0
##$M2FAC= 0
##$MAS= 0
##$MASETIME= 10
##$MASITIME= 10
##$MASTY= <no>
##$MAS_CT= 0
##$MAS_SG= 0
##$MAS_TO= 0
##$MEMPRM= 0
##$MHFAC= 0
##$MXFAC= 0
##$NAMPD1= <1H/2H 1H>
##$NAMPD10= <>
##$NAMPD11= <>
##$NAMPD12= <>
##$NAMPD13= <>
##$NAMPD14= <>
##$NAMPD15= <>
##$NAMPD16= <>
##$NAMPD2= <1H/2H 2H>
##$NAMPD3= <XBB19F 2HS>
##$NAMPD4= <>
##$NAMPD5= <>
##$NAMPD6= <>
##$NAMPD7= <>
##$NAMPD8= <>
##$NAMPD9= <>
##$NFCU= 2
##$NMRCH= 2
##$NMRMEM= 16384
##$NRCU= 1
##$NROUT= 1
##$NSGU= 2
##$PAMPF1= (0..15)
75 24 96 64 0 0 0 0 0 0 0 0 0 0 0 0
##$PAMPF2= (0..15)
0 0 0 0 0 0 0 0 0 0 0 0 0 0 0 0
##$PAMPF3= (0..15)
0 0 0 0 0 0 0 0 0 0 0 0 0 0 0 0
##$PAMPF4= (0..15)
0 0 0 0 0 0 0 0 0 0 0 0 0 0 0 0
##$PAMPF5= (0..15)
0 0 0 0 0 0 0 0 0 0 0 0 0 0 0 0
##$PAMPF6= (0..15)
0 0 0 0 0 0 0 0 0 0 0 0 0 0 0 0
##$PAMPF7= (0..15)
0 0 0 0 0 0 0 0 0 0 0 0 0 0 0 0
##$PAMPF8= (0..15)
0 0 0 0 0 0 0 0 0 0 0 0 0 0 0 0
##$PH4= 0
##$PHF4TY= <no>
##$POWCHK= no
##$PRAMD1= (0..7)
2 0 0 536870912 0 0 0 0
##$PRAMD10= (0..7)
0 0 0 0 0 0 0 0
##$PRAMD11= (0..7)
0 0 0 0 0 0 0 0
##$PRAMD12= (0..7)
0 0 0 0 0 0 0 0
##$PRAMD13= (0..7)
0 0 0 0 0 0 0 0
##$PRAMD14= (0..7)
0 0 0 0 0 0 0 0
##$PRAMD15= (0..7)
0 0 0 0 0 0 0 0
##$PRAMD16= (0..7)
0 0 0 0 0 0 0 0
##$PRAMD17= (0..7)
0 0 0 0 0 0 0 0
##$PRAMD18= (0..7)
0 0 0 0 0 0 0 0
##$PRAMD19= (0..7)
0 0 0 0 0 0 0 0
##$PRAMD2= (0..7)
0 1048576 0 536870912 0 1048576 0 536870912
##$PRAMD20= (0..7)
0 0 0 0 0 0 0 0
##$PRAMD21= (0..7)
0 0 0 0 0 0 0 0
##$PRAMD3= (0..7)
2147483644 2131230719 2147483647 134217727 0 0 0 0
##$PRAMD4= (0..7)
0 0 0 0 0 0 0 0
##$PRAMD5= (0..7)
0 0 0 0 0 0 0 0
##$PRAMD6= (0..7)
0 0 0 0 0 0 0 0
##$PRAMD7= (0..7)
0 0 0 0 0 0 0 0
##$PRAMD8= (0..7)
0 0 0 0 0 0 0 0
##$PRAMD9= (0..7)
0 0 0 0 0 0 0 0
##$PRAMLED= (0..1)
15 15
##$PRAMP1= <tty10>
##$PRAMP2= <no>
##$PRAMP3= <no>
##$PRAMP4= <no>
##$PRAMP5= <no>
##$PRAMP6= <no>
##$PRAMP7= <no>
##$PRAMP8= <no>
##$PRAMPTP= 1
##$PREPTY= <no>
##$PRESHLD= 0
##$PTS160= -1
##$PTSA2X= (0..7)
0 0 0 0 0 0 0 0
##$PTSF2X= (0..7)
0 0 0 0 0 0 0 0
##$PTSFMX= (0..7)
429.9 429.9 0 0 0 0 0 0
##$PULCHK= no
##$RCUCDS= (0..7)
0 0 0 0 0 0 0 0
##$RCUCFS= (0..7)
0 0 0 0 0 0 0 0
##$RCUCSS= (0..7)
0 0 0 0 0 0 0 0
##$RCUI2C1= (0..7)
0 0 0 0 0 0 0 0
##$RCUI2C2= (0..7)
0 0 0 0 0 0 0 0
##$RCUI2C3= (0..7)
0 0 0 0 0 0 0 0
##$RCUI2C4= (0..7)
0 0 0 0 0 0 0 0
##$RCUI2C5= (0..7)
0 0 0 0 0 0 0 0
##$RCUI2C6= (0..7)
0 0 0 0 0 0 0 0
##$RCUI2C7= (0..7)
0 0 0 0 0 0 0 0
##$RCUI2C8= (0..7)
0 0 0 0 0 0 0 0
##$RDCU= 0
##$RFSVTY= <no>
##$RGTYPE= (0..31)
9 0 0 0 0 0 0 0 0 0 0 0 0 0 0 0 0 0 0 0 0 0 0 0 0 0 0 0 0 0 0 0
##$RG_max= (0..31)
46300 0 0 0 0 0 0 0 0 0 0 0 0 0 0 0 0 0 0 0 0 0 0 0 0 0 0 0 0 0 0 0
##$RG_min= (0..31)
0.25 0 0 0 0 0 0 0 0 0 0 0 0 0 0 0 0 0 0 0 0 0 0 0 0 0 0 0 0 0 0 0
##$RG_tab1= (0..255)
0.25 0.28 0.32 0.35 0.4 0.44 0.5 0.56 0.64 0.7 0.8 0.89 1 1.12 1.28 1.4
1.6 1.78 2 2.25 2.56 2.8 3.2 3.56 4 4.5 5 5.6 6.35 7.12 8 9 10 11.3 12.7
14.2 16 18 20.2 22.6 25.4 28.5 32 36 40.3 45.2 50.8 57 64 71.8 80.6 90.5
101 114 128 144 161 181 203 228 256 287 322 362 406 456 512 575 645 724
812 912 1030 1150 1290 1440 1620 1820 2050 2300 2580 2890 3250 3640 4100
4600 5160 5790 6500 7290 8200 9200 10300 11500 13000 14600 16400 18400
20600 23100 26000 29100 32800 36800 41200 46300 -1 -1 -1 -1 -1 -1 -1 -1
-1 -1 -1 -1 -1 -1 -1 -1 -1 -1 -1 -1 -1 -1 -1 -1 -1 -1 -1 -1 -1 -1 -1 -1
-1 -1 -1 -1 -1 -1 -1 -1 -1 -1 -1 -1 -1 -1 -1 -1 -1 -1 -1 -1 -1 -1 -1 -1
-1 -1 -1 -1 -1 -1 -1 -1 -1 -1 -1 -1 -1 -1 -1 -1 -1 -1 -1 -1 -1 -1 -1 -1
-1 -1 -1 -1 -1 -1 -1 -1 -1 -1 -1 -1 -1 -1 -1 -1 -1 -1 -1 -1 -1 -1 -1 -1
-1 -1 -1 -1 -1 -1 -1 -1 -1 -1 -1 -1 -1 -1 -1 -1 -1 -1 -1 -1 -1 -1 -1 -1
-1 -1 -1 -1 -1 -1 -1 -1 -1 -1 -1 -1 -1 -1 -1 -1 -1 -1 -1 -1 -1 -1
##$RG_tab2= (0..255)
-1 -1 -1 -1 -1 -1 -1 -1 -1 -1 -1 -1 -1 -1 -1 -1 -1 -1 -1 -1 -1 -1 -1 -1
-1 -1 -1 -1 -1 -1 -1 -1 -1 -1 -1 -1 -1 -1 -1 -1 -1 -1 -1 -1 -1 -1 -1 -1
-1 -1 -1 -1 -1 -1 -1 -1 -1 -1 -1 -1 -1 -1 -1 -1 -1 -1 -1 -1 -1 -1 -1 -1
-1 -1 -1 -1 -1 -1 -1 -1 -1 -1 -1 -1 -1 -1 -1 -1 -1 -1 -1 -1 -1 -1 -1 -1
-1 -1 -1 -1 -1 -1 -1 -1 -1 -1 -1 -1 -1 -1 -1 -1 -1 -1 -1 -1 -1 -1 -1 -1
-1 -1 -1 -1 -1 -1 -1 -1 -1 -1 -1 -1 -1 -1 -1 -1 -1 -1 -1 -1 -1 -1 -1 -1
-1 -1 -1 -1 -1 -1 -1 -1 -1 -1 -1 -1 -1 -1 -1 -1 -1 -1 -1 -1 -1 -1 -1 -1
-1 -1 -1 -1 -1 -1 -1 -1 -1 -1 -1 -1 -1 -1 -1 -1 -1 -1 -1 -1 -1 -1 -1 -1
-1 -1 -1 -1 -1 -1 -1 -1 -1 -1 -1 -1 -1 -1 -1 -1 -1 -1 -1 -1 -1 -1 -1 -1
-1 -1 -1 -1 -1 -1 -1 -1 -1 -1 -1 -1 -1 -1 -1 -1 -1 -1 -1 -1 -1 -1 -1 -1
-1 -1 -1 -1 -1 -1 -1 -1 -1 -1 -1 -1 -1 -1 -1 -1
##$RG_tab3= (0..255)
-1 -1 -1 -1 -1 -1 -1 -1 -1 -1 -1 -1 -1 -1 -1 -1 -1 -1 -1 -1 -1 -1 -1 -1
-1 -1 -1 -1 -1 -1 -1 -1 -1 -1 -1 -1 -1 -1 -1 -1 -1 -1 -1 -1 -1 -1 -1 -1
-1 -1 -1 -1 -1 -1 -1 -1 -1 -1 -1 -1 -1 -1 -1 -1 -1 -1 -1 -1 -1 -1 -1 -1
-1 -1 -1 -1 -1 -1 -1 -1 -1 -1 -1 -1 -1 -1 -1 -1 -1 -1 -1 -1 -1 -1 -1 -1
-1 -1 -1 -1 -1 -1 -1 -1 -1 -1 -1 -1 -1 -1 -1 -1 -1 -1 -1 -1 -1 -1 -1 -1
-1 -1 -1 -1 -1 -1 -1 -1 -1 -1 -1 -1 -1 -1 -1 -1 -1 -1 -1 -1 -1 -1 -1 -1
-1 -1 -1 -1 -1 -1 -1 -1 -1 -1 -1 -1 -1 -1 -1 -1 -1 -1 -1 -1 -1 -1 -1 -1
-1 -1 -1 -1 -1 -1 -1 -1 -1 -1 -1 -1 -1 -1 -1 -1 -1 -1 -1 -1 -1 -1 -1 -1
-1 -1 -1 -1 -1 -1 -1 -1 -1 -1 -1 -1 -1 -1 -1 -1 -1 -1 -1 -1 -1 -1 -1 -1
-1 -1 -1 -1 -1 -1 -1 -1 -1 -1 -1 -1 -1 -1 -1 -1 -1 -1 -1 -1 -1 -1 -1 -1
-1 -1 -1 -1 -1 -1 -1 -1 -1 -1 -1 -1 -1 -1 -1 -1
##$RG_tab4= (0..255)
-1 -1 -1 -1 -1 -1 -1 -1 -1 -1 -1 -1 -1 -1 -1 -1 -1 -1 -1 -1 -1 -1 -1 -1
-1 -1 -1 -1 -1 -1 -1 -1 -1 -1 -1 -1 -1 -1 -1 -1 -1 -1 -1 -1 -1 -1 -1 -1
-1 -1 -1 -1 -1 -1 -1 -1 -1 -1 -1 -1 -1 -1 -1 -1 -1 -1 -1 -1 -1 -1 -1 -1
-1 -1 -1 -1 -1 -1 -1 -1 -1 -1 -1 -1 -1 -1 -1 -1 -1 -1 -1 -1 -1 -1 -1 -1
-1 -1 -1 -1 -1 -1 -1 -1 -1 -1 -1 -1 -1 -1 -1 -1 -1 -1 -1 -1 -1 -1 -1 -1
-1 -1 -1 -1 -1 -1 -1 -1 -1 -1 -1 -1 -1 -1 -1 -1 -1 -1 -1 -1 -1 -1 -1 -1
-1 -1 -1 -1 -1 -1 -1 -1 -1 -1 -1 -1 -1 -1 -1 -1 -1 -1 -1 -1 -1 -1 -1 -1
-1 -1 -1 -1 -1 -1 -1 -1 -1 -1 -1 -1 -1 -1 -1 -1 -1 -1 -1 -1 -1 -1 -1 -1
-1 -1 -1 -1 -1 -1 -1 -1 -1 -1 -1 -1 -1 -1 -1 -1 -1 -1 -1 -1 -1 -1 -1 -1
-1 -1 -1 -1 -1 -1 -1 -1 -1 -1 -1 -1 -1 -1 -1 -1 -1 -1 -1 -1 -1 -1 -1 -1
-1 -1 -1 -1 -1 -1 -1 -1 -1 -1 -1 -1 -1 -1 -1 -1
##$RG_tab5= (0..255)
-1 -1 -1 -1 -1 -1 -1 -1 -1 -1 -1 -1 -1 -1 -1 -1 -1 -1 -1 -1 -1 -1 -1 -1
-1 -1 -1 -1 -1 -1 -1 -1 -1 -1 -1 -1 -1 -1 -1 -1 -1 -1 -1 -1 -1 -1 -1 -1
-1 -1 -1 -1 -1 -1 -1 -1 -1 -1 -1 -1 -1 -1 -1 -1 -1 -1 -1 -1 -1 -1 -1 -1
-1 -1 -1 -1 -1 -1 -1 -1 -1 -1 -1 -1 -1 -1 -1 -1 -1 -1 -1 -1 -1 -1 -1 -1
-1 -1 -1 -1 -1 -1 -1 -1 -1 -1 -1 -1 -1 -1 -1 -1 -1 -1 -1 -1 -1 -1 -1 -1
-1 -1 -1 -1 -1 -1 -1 -1 -1 -1 -1 -1 -1 -1 -1 -1 -1 -1 -1 -1 -1 -1 -1 -1
-1 -1 -1 -1 -1 -1 -1 -1 -1 -1 -1 -1 -1 -1 -1 -1 -1 -1 -1 -1 -1 -1 -1 -1
-1 -1 -1 -1 -1 -1 -1 -1 -1 -1 -1 -1 -1 -1 -1 -1 -1 -1 -1 -1 -1 -1 -1 -1
-1 -1 -1 -1 -1 -1 -1 -1 -1 -1 -1 -1 -1 -1 -1 -1 -1 -1 -1 -1 -1 -1 -1 -1
-1 -1 -1 -1 -1 -1 -1 -1 -1 -1 -1 -1 -1 -1 -1 -1 -1 -1 -1 -1 -1 -1 -1 -1
-1 -1 -1 -1 -1 -1 -1 -1 -1 -1 -1 -1 -1 -1 -1 -1
##$RG_tab6= (0..255)
-1 -1 -1 -1 -1 -1 -1 -1 -1 -1 -1 -1 -1 -1 -1 -1 -1 -1 -1 -1 -1 -1 -1 -1
-1 -1 -1 -1 -1 -1 -1 -1 -1 -1 -1 -1 -1 -1 -1 -1 -1 -1 -1 -1 -1 -1 -1 -1
-1 -1 -1 -1 -1 -1 -1 -1 -1 -1 -1 -1 -1 -1 -1 -1 -1 -1 -1 -1 -1 -1 -1 -1
-1 -1 -1 -1 -1 -1 -1 -1 -1 -1 -1 -1 -1 -1 -1 -1 -1 -1 -1 -1 -1 -1 -1 -1
-1 -1 -1 -1 -1 -1 -1 -1 -1 -1 -1 -1 -1 -1 -1 -1 -1 -1 -1 -1 -1 -1 -1 -1
-1 -1 -1 -1 -1 -1 -1 -1 -1 -1 -1 -1 -1 -1 -1 -1 -1 -1 -1 -1 -1 -1 -1 -1
-1 -1 -1 -1 -1 -1 -1 -1 -1 -1 -1 -1 -1 -1 -1 -1 -1 -1 -1 -1 -1 -1 -1 -1
-1 -1 -1 -1 -1 -1 -1 -1 -1 -1 -1 -1 -1 -1 -1 -1 -1 -1 -1 -1 -1 -1 -1 -1
-1 -1 -1 -1 -1 -1 -1 -1 -1 -1 -1 -1 -1 -1 -1 -1 -1 -1 -1 -1 -1 -1 -1 -1
-1 -1 -1 -1 -1 -1 -1 -1 -1 -1 -1 -1 -1 -1 -1 -1 -1 -1 -1 -1 -1 -1 -1 -1
-1 -1 -1 -1 -1 -1 -1 -1 -1 -1 -1 -1 -1 -1 -1 -1
##$RG_tab7= (0..255)
-1 -1 -1 -1 -1 -1 -1 -1 -1 -1 -1 -1 -1 -1 -1 -1 -1 -1 -1 -1 -1 -1 -1 -1
-1 -1 -1 -1 -1 -1 -1 -1 -1 -1 -1 -1 -1 -1 -1 -1 -1 -1 -1 -1 -1 -1 -1 -1
-1 -1 -1 -1 -1 -1 -1 -1 -1 -1 -1 -1 -1 -1 -1 -1 -1 -1 -1 -1 -1 -1 -1 -1
-1 -1 -1 -1 -1 -1 -1 -1 -1 -1 -1 -1 -1 -1 -1 -1 -1 -1 -1 -1 -1 -1 -1 -1
-1 -1 -1 -1 -1 -1 -1 -1 -1 -1 -1 -1 -1 -1 -1 -1 -1 -1 -1 -1 -1 -1 -1 -1
-1 -1 -1 -1 -1 -1 -1 -1 -1 -1 -1 -1 -1 -1 -1 -1 -1 -1 -1 -1 -1 -1 -1 -1
-1 -1 -1 -1 -1 -1 -1 -1 -1 -1 -1 -1 -1 -1 -1 -1 -1 -1 -1 -1 -1 -1 -1 -1
-1 -1 -1 -1 -1 -1 -1 -1 -1 -1 -1 -1 -1 -1 -1 -1 -1 -1 -1 -1 -1 -1 -1 -1
-1 -1 -1 -1 -1 -1 -1 -1 -1 -1 -1 -1 -1 -1 -1 -1 -1 -1 -1 -1 -1 -1 -1 -1
-1 -1 -1 -1 -1 -1 -1 -1 -1 -1 -1 -1 -1 -1 -1 -1 -1 -1 -1 -1 -1 -1 -1 -1
-1 -1 -1 -1 -1 -1 -1 -1 -1 -1 -1 -1 -1 -1 -1 -1
##$RG_tab8= (0..255)
-1 -1 -1 -1 -1 -1 -1 -1 -1 -1 -1 -1 -1 -1 -1 -1 -1 -1 -1 -1 -1 -1 -1 -1
-1 -1 -1 -1 -1 -1 -1 -1 -1 -1 -1 -1 -1 -1 -1 -1 -1 -1 -1 -1 -1 -1 -1 -1
-1 -1 -1 -1 -1 -1 -1 -1 -1 -1 -1 -1 -1 -1 -1 -1 -1 -1 -1 -1 -1 -1 -1 -1
-1 -1 -1 -1 -1 -1 -1 -1 -1 -1 -1 -1 -1 -1 -1 -1 -1 -1 -1 -1 -1 -1 -1 -1
-1 -1 -1 -1 -1 -1 -1 -1 -1 -1 -1 -1 -1 -1 -1 -1 -1 -1 -1 -1 -1 -1 -1 -1
-1 -1 -1 -1 -1 -1 -1 -1 -1 -1 -1 -1 -1 -1 -1 -1 -1 -1 -1 -1 -1 -1 -1 -1
-1 -1 -1 -1 -1 -1 -1 -1 -1 -1 -1 -1 -1 -1 -1 -1 -1 -1 -1 -1 -1 -1 -1 -1
-1 -1 -1 -1 -1 -1 -1 -1 -1 -1 -1 -1 -1 -1 -1 -1 -1 -1 -1 -1 -1 -1 -1 -1
-1 -1 -1 -1 -1 -1 -1 -1 -1 -1 -1 -1 -1 -1 -1 -1 -1 -1 -1 -1 -1 -1 -1 -1
-1 -1 -1 -1 -1 -1 -1 -1 -1 -1 -1 -1 -1 -1 -1 -1 -1 -1 -1 -1 -1 -1 -1 -1
-1 -1 -1 -1 -1 -1 -1 -1 -1 -1 -1 -1 -1 -1 -1 -1
##$RG_tabA= (0..255)
0.25 0.28 0.32 0.35 0.4 0.44 0.5 0.56 0.64 0.7 0.8 0.89 1 1.12 1.28 1.4
1.6 1.78 2 2.25 2.56 2.8 3.2 3.56 4 4.5 5 5.6 6.35 7.12 8 9 10 11.3 12.7
14.2 16 18 20.2 22.6 25.4 28.5 32 36 40.3 45.2 50.8 57 64 71.8 80.6 90.5
101 114 128 144 161 181 203 228 256 287 322 362 406 456 512 575 645 724
812 912 1030 1150 1290 1440 1620 1820 2050 2300 2580 2890 3250 3640 4100
4600 5160 5790 6500 7290 8200 9200 10300 11500 13000 14600 16400 18400
20600 23100 26000 29100 32800 36800 41200 46300 -1 -1 -1 -1 -1 -1 -1 -1
-1 -1 -1 -1 -1 -1 -1 -1 -1 -1 -1 -1 -1 -1 -1 -1 -1 -1 -1 -1 -1 -1 -1 -1
-1 -1 -1 -1 -1 -1 -1 -1 -1 -1 -1 -1 -1 -1 -1 -1 -1 -1 -1 -1 -1 -1 -1 -1
-1 -1 -1 -1 -1 -1 -1 -1 -1 -1 -1 -1 -1 -1 -1 -1 -1 -1 -1 -1 -1 -1 -1 -1
-1 -1 -1 -1 -1 -1 -1 -1 -1 -1 -1 -1 -1 -1 -1 -1 -1 -1 -1 -1 -1 -1 -1 -1
-1 -1 -1 -1 -1 -1 -1 -1 -1 -1 -1 -1 -1 -1 -1 -1 -1 -1 -1 -1 -1 -1 -1 -1
-1 -1 -1 -1 -1 -1 -1 -1 -1 -1 -1 -1 -1 -1 -1 -1 -1 -1 -1 -1 -1 -1
##$ROUT14= (0..7)
0 0 0 0 0 0 0 0
##$ROUTER= 3
##$RX22TY= <no>
##$RXFMAX= (0..7)
1070 -1 -1 -1 -1 -1 -1 -1
##$RXFMIN= (0..7)
5 -1 -1 -1 -1 -1 -1 -1
##$RXINTLV= (0..7)
0 0 0 0 0 0 0 0
##$RXMSTY= <no>
##$SCMTY= <no>
##$SGUC1= (0..15)
0 0 0 0 0 0 0 0 0 0 0 0 0 0 0 0
##$SGUC2= (0..15)
0 0 0 0 0 0 0 0 0 0 0 0 0 0 0 0
##$SPECTR= 5
##$SY2FLAG= 0
##$TFXNUM= 0
##$TRIPLO2= 0
##$VTUTY= <tty05>
##$WBREFAM= (0..15)
24.6 48.4 100 100 100 100 100 100 100 100 100 100 100 100 100 100
##$WBREFPH= (0..15)
79.98 -68.01 0 0 0 0 0 0 0 0 0 0 0 0 0 0
##$XFAC= 2
##END=
