# Supplementary material for: Controlling the Symmetry of Perylene Derivatives via Selective ortho-Borylation
Source: J Org Chem. 2025 Feb 27;90(9):3202–8. doi: 10.1021/acs.joc.4c02669 (PMC12131211; doi:10.1021/acs.joc.4c02669)
Supplement: Supplementary file 1 [file jo4c02669_si_001.zip › FID for Publication/1a/DEPT/pdata/1/auditp.txt]

##TITLE= Audit trail, TOPSPIN		Version 2.1
##JCAMPDX= 5.01
##ORIGIN= Bruker BioSpin GmbH
##OWNER= AVII300
$$ Y:\2AV-II 300/data/QOTOTC/nmr/JG-peri4bor-1110/3/pdata/1/auditp.txt
##AUDIT TRAIL=  $$ (NUMBER, WHEN, WHO, WHERE, PROCESS, VERSION, WHAT)
(   1,<2024-10-12 04:11:23.008 +0200>,<AVII300>,<AVII300-PC>,<go>,<TOPSPIN 2.1>,
      <created by zg
	started at 2024-10-12 02:02:38.702 +0200,
	POWCHK disabled, PULCHK disabled,
       configuration hash MD5:
       8D 12 C6 71 8C BE 64 E2 2D 33 BD 69 82 10 3A 43
       data hash MD5: 64K
       66 E7 72 A6 44 39 65 71 2D 39 F7 FB 9C 9E 42 DE>)
(   2,<2024-10-12 04:11:32.883 +0200>,<AVII300>,<AVII300-PC>,<proc1d>,<TOPSPIN 2.1>,
      <Start of raw data processing
       ef LB = 1 FT_mod = 6 PKNL = 1 SI = 32K 
       data hash MD5: 32K
       EB F3 B5 A2 6B 2F B4 D1 D8 AE 25 02 F8 C4 A0 40>)
(   3,<2024-10-12 04:11:33.070 +0200>,<AVII300>,<AVII300-PC>,<proc1d>,<TOPSPIN 2.1>,
      <apk 
       data hash MD5: 32K
       11 35 08 70 76 1F 6D 7F 16 00 DE 95 01 EF 79 5A>)
(   4,<2024-10-12 04:11:33.304 +0200>,<AVII300>,<AVII300-PC>,<proc1d>,<TOPSPIN 2.1>,
      <abs ABSG = 5 
       data hash MD5: 32K
       E5 FD 46 E7 42 A8 F0 C7 C5 5B 64 8D 3C 27 EA EB>)
(   5,<2024-10-12 04:11:34.474 +0200>,<AVII300>,<AVII300-PC>,<dirdata>,<TOPSPIN 2.1>,
      <wrpa from 1 3 "JG-peri4bor-1110" "QOTOTC" "D:\"
       data hash MD5: 32K
       E5 FD 46 E7 42 A8 F0 C7 C5 5B 64 8D 3C 27 EA EB>)
##END=

$$ hash MD5
$$ 69 44 E2 89 6E 24 66 66 CD 7A F9 03 F1 FE 80 EF
