# Supplementary material for: Controlling the Symmetry of Perylene Derivatives via Selective ortho-Borylation
Source: J Org Chem. 2025 Feb 27;90(9):3202–8. doi: 10.1021/acs.joc.4c02669 (PMC12131211; doi:10.1021/acs.joc.4c02669)
Supplement: Supplementary file 1 [file jo4c02669_si_001.zip › FID for Publication/1a/DEPT/pdata/1/intrng]

P 0
137.170418   136.623814
126.384090   125.779181
25.364294   24.657352
-14.042245   -15.011557
-15.878836   -17.387465
