# Supplementary material for: Controlling the Symmetry of Perylene Derivatives via Selective ortho-Borylation
Source: J Org Chem. 2025 Feb 27;90(9):3202–8. doi: 10.1021/acs.joc.4c02669 (PMC12131211; doi:10.1021/acs.joc.4c02669)
Supplement: Supplementary file 1 [file jo4c02669_si_001.zip › FID for Publication/1a/DEPT/pdata/1/peaklist.xml]

<?xml version="1.0" encoding="UTF-8"?>
<PeakList>
  <PeakList1D>
    <PeakList1DHeader creator="QOTOTC" date="2024-10-12T04:11:33.632+02:00" expNo="3" name="JG-peri4bor-1110" owner="" procNo="1" source="D:\">
      <PeakPickDetails>F1=219.402ppm, F2=-19.414ppm, MI=0.00cm, MAXI=10000.00cm, PC=1.400
      </PeakPickDetails>
    </PeakList1DHeader>
    <Peak1D F1="136.9546" intensity="3.63" type="0"/>
    <Peak1D F1="136.7912" intensity="0.34" type="0"/>
    <Peak1D F1="136.0875" intensity="0.30" type="0"/>
    <Peak1D F1="128.3835" intensity="0.31" type="0"/>
    <Peak1D F1="126.4255" intensity="0.30" type="0"/>
    <Peak1D F1="126.2086" intensity="0.37" type="0"/>
    <Peak1D F1="126.0629" intensity="3.34" type="0"/>
    <Peak1D F1="125.9245" intensity="0.36" type="0"/>
    <Peak1D F1="125.0950" intensity="0.29" type="0"/>
    <Peak1D F1="121.4599" intensity="0.34" type="0"/>
    <Peak1D F1="84.0354" intensity="0.24" type="0"/>
    <Peak1D F1="77.2311" intensity="0.29" type="0"/>
    <Peak1D F1="26.9423" intensity="-0.24" type="0"/>
    <Peak1D F1="24.9736" intensity="15.00" type="0"/>
  </PeakList1D>
</PeakList>
