# Supplementary material for: Controlling the Symmetry of Perylene Derivatives via Selective ortho-Borylation
Source: J Org Chem. 2025 Feb 27;90(9):3202–8. doi: 10.1021/acs.joc.4c02669 (PMC12131211; doi:10.1021/acs.joc.4c02669)
Supplement: Supplementary file 1 [file jo4c02669_si_001.zip › FID for Publication/1a/H/pdata/1/auditp.txt]

##TITLE= Audit trail, TOPSPIN		Version 2.1
##JCAMPDX= 5.01
##ORIGIN= Bruker BioSpin GmbH
##OWNER= AVII300
$$ Y:\2AV-II 300/data/QOTOTC/nmr/JG-peri4bor-1110/1/pdata/1/auditp.txt
##AUDIT TRAIL=  $$ (NUMBER, WHEN, WHO, WHERE, PROCESS, VERSION, WHAT)
(   1,<2024-10-11 17:33:17.883 +0200>,<AVII300>,<AVII300-PC>,<go>,<TOPSPIN 2.1>,
      <created by zg
	started at 2024-10-11 17:32:02.781 +0200,
	POWCHK disabled, PULCHK disabled,
       configuration hash MD5:
       8D 12 C6 71 8C BE 64 E2 2D 33 BD 69 82 10 3A 43
       data hash MD5: 32K
       BE EA 19 BE 82 C2 D8 67 A1 65 C0 7A 49 99 97 F9>)
(   2,<2024-10-11 17:33:21.065 +0200>,<AVII300>,<AVII300-PC>,<proc1d>,<TOPSPIN 2.1>,
      <Start of raw data processing
       ef LB = 0.3 FT_mod = 6 PKNL = 1 SI = 32K 
       data hash MD5: 32K
       8C 77 2F AC E0 3F 67 F5 B3 27 CB 72 96 01 E0 93>)
(   3,<2024-10-11 17:33:21.283 +0200>,<AVII300>,<AVII300-PC>,<proc1d>,<TOPSPIN 2.1>,
      <apk 
       data hash MD5: 32K
       E9 E1 46 1B 01 97 E0 9D 96 14 76 79 F9 71 D4 5F>)
(   4,<2024-10-11 17:33:21.455 +0200>,<AVII300>,<AVII300-PC>,<proc1d>,<TOPSPIN 2.1>,
      <abs ABSG = 5 
       data hash MD5: 32K
       39 9D 0F 35 2B CC 02 C2 52 27 1E BC 70 9C 4A E7>)
(   5,<2024-10-11 17:33:22.079 +0200>,<AVII300>,<AVII300-PC>,<dirdata>,<TOPSPIN 2.1>,
      <wrpa from 1 1 "JG-peri4bor-1110" "QOTOTC" "D:\"
       data hash MD5: 32K
       39 9D 0F 35 2B CC 02 C2 52 27 1E BC 70 9C 4A E7>)
##END=

$$ hash MD5
$$ D4 CF 57 51 B2 9C D8 D8 93 74 30 34 06 6B F7 46
