# Supplementary material for: Controlling the Symmetry of Perylene Derivatives via Selective ortho-Borylation
Source: J Org Chem. 2025 Feb 27;90(9):3202–8. doi: 10.1021/acs.joc.4c02669 (PMC12131211; doi:10.1021/acs.joc.4c02669)
Supplement: Supplementary file 1 [file jo4c02669_si_001.zip › FID for Publication/1a/H/pdata/1/intrng]

P 0
8.752085   8.376569
8.375940   7.929346
7.330532   7.013514
1.712883   0.605204
