# Supplementary material for: Controlling the Symmetry of Perylene Derivatives via Selective ortho-Borylation
Source: J Org Chem. 2025 Feb 27;90(9):3202–8. doi: 10.1021/acs.joc.4c02669 (PMC12131211; doi:10.1021/acs.joc.4c02669)
Supplement: Supplementary file 1 [file jo4c02669_si_001.zip › FID for Publication/1a/H/pdata/1/parm.txt]

NAME     JG-peri4bor-1110                
EXPNO                 1                
PROCNO                1                
Date_          20241011                
Time              17.33                
INSTRUM           spect                
PROBHD   5 mm PABBO BB-                
PULPROG            zg30                
TD                32768                
SOLVENT           CDCl3                
NS                   20                
DS                    0                
SWH            6188.119 Hz             
FIDRES         0.188846 Hz             
AQ            2.6477044 sec            
RG                  512                
DW               80.800 usec           
DE                 6.00 usec           
TE                300.0 K              
D1           1.00000000 sec            
TD0                   1                

======== CHANNEL f1 ========
NUC1                 1H                
P1                13.20 usec           
PL1               -2.00 dB             
PL1W        13.53564358 W              
SFO1        300.2318540 MHz            
SI                32768                
SF          300.2300364 MHz            
WDW                  EM                
SSB                   0                
LB                 0.30 Hz             
GB                    0                
PC                 1.00                
