# Supplementary material for: Controlling the Symmetry of Perylene Derivatives via Selective ortho-Borylation
Source: J Org Chem. 2025 Feb 27;90(9):3202–8. doi: 10.1021/acs.joc.4c02669 (PMC12131211; doi:10.1021/acs.joc.4c02669)
Supplement: Supplementary file 1 [file jo4c02669_si_001.zip › FID for Publication/1a/H/pdata/1/peaklist.xml]

<?xml version="1.0" encoding="UTF-8"?>
<PeakList>
  <PeakList1D>
    <PeakList1DHeader creator="QOTOTC" date="2024-10-11T17:33:21.627+02:00" expNo="1" name="JG-peri4bor-1110" owner="" procNo="1" source="D:\">
      <PeakPickDetails>F1=16.360ppm, F2=-4.251ppm, MI=0.00cm, MAXI=10000.00cm, PC=1.000
      </PeakPickDetails>
    </PeakList1DHeader>
    <Peak1D F1="9.0487" intensity="0.00" type="0"/>
    <Peak1D F1="8.8138" intensity="0.00" type="0"/>
    <Peak1D F1="8.6215" intensity="0.01" type="0"/>
    <Peak1D F1="8.5792" intensity="0.10" type="0"/>
    <Peak1D F1="8.5529" intensity="0.98" type="0"/>
    <Peak1D F1="8.5402" intensity="0.15" type="0"/>
    <Peak1D F1="8.5033" intensity="0.02" type="0"/>
    <Peak1D F1="8.4812" intensity="0.10" type="0"/>
    <Peak1D F1="8.4644" intensity="0.02" type="0"/>
    <Peak1D F1="8.4448" intensity="0.01" type="0"/>
    <Peak1D F1="8.2967" intensity="0.01" type="0"/>
    <Peak1D F1="8.2745" intensity="0.05" type="0"/>
    <Peak1D F1="8.2499" intensity="0.05" type="0"/>
    <Peak1D F1="8.2259" intensity="0.01" type="0"/>
    <Peak1D F1="8.1766" intensity="1.19" type="0"/>
    <Peak1D F1="8.1646" intensity="0.16" type="0"/>
    <Peak1D F1="8.1182" intensity="0.10" type="0"/>
    <Peak1D F1="7.9095" intensity="0.01" type="0"/>
    <Peak1D F1="7.8877" intensity="0.00" type="0"/>
    <Peak1D F1="7.7782" intensity="0.00" type="0"/>
    <Peak1D F1="7.6474" intensity="0.04" type="0"/>
    <Peak1D F1="7.6204" intensity="0.05" type="0"/>
    <Peak1D F1="7.5730" intensity="0.01" type="0"/>
    <Peak1D F1="7.5328" intensity="0.01" type="0"/>
    <Peak1D F1="7.4329" intensity="0.01" type="0"/>
    <Peak1D F1="7.4210" intensity="0.04" type="0"/>
    <Peak1D F1="7.4075" intensity="0.01" type="0"/>
    <Peak1D F1="7.3950" intensity="0.06" type="0"/>
    <Peak1D F1="7.3809" intensity="0.01" type="0"/>
    <Peak1D F1="7.3690" intensity="0.03" type="0"/>
    <Peak1D F1="7.3200" intensity="0.00" type="0"/>
    <Peak1D F1="7.2536" intensity="0.01" type="0"/>
    <Peak1D F1="7.1870" intensity="1.94" type="0"/>
    <Peak1D F1="7.1205" intensity="0.01" type="0"/>
    <Peak1D F1="6.8361" intensity="0.01" type="0"/>
    <Peak1D F1="5.2252" intensity="0.01" type="0"/>
    <Peak1D F1="3.4619" intensity="0.00" type="0"/>
    <Peak1D F1="3.4540" intensity="0.00" type="0"/>
    <Peak1D F1="3.3266" intensity="0.00" type="0"/>
    <Peak1D F1="2.0956" intensity="0.00" type="0"/>
    <Peak1D F1="1.8193" intensity="0.01" type="0"/>
    <Peak1D F1="1.5674" intensity="0.06" type="0"/>
    <Peak1D F1="1.5488" intensity="0.01" type="0"/>
    <Peak1D F1="1.5133" intensity="0.07" type="0"/>
    <Peak1D F1="1.4820" intensity="0.54" type="0"/>
    <Peak1D F1="1.4252" intensity="0.17" type="0"/>
    <Peak1D F1="1.3911" intensity="0.19" type="0"/>
    <Peak1D F1="1.3705" intensity="2.20" type="0"/>
    <Peak1D F1="1.3583" intensity="15.00" type="0"/>
    <Peak1D F1="1.3376" intensity="1.78" type="0"/>
    <Peak1D F1="1.2921" intensity="0.19" type="0"/>
    <Peak1D F1="1.2718" intensity="0.06" type="0"/>
    <Peak1D F1="1.2640" intensity="0.05" type="0"/>
    <Peak1D F1="1.2276" intensity="0.02" type="0"/>
    <Peak1D F1="1.2145" intensity="0.02" type="0"/>
    <Peak1D F1="1.1962" intensity="0.31" type="0"/>
    <Peak1D F1="1.1888" intensity="0.12" type="0"/>
    <Peak1D F1="1.1683" intensity="0.15" type="0"/>
    <Peak1D F1="1.1587" intensity="0.04" type="0"/>
    <Peak1D F1="1.1462" intensity="0.07" type="0"/>
    <Peak1D F1="0.9848" intensity="0.00" type="0"/>
    <Peak1D F1="0.8542" intensity="0.00" type="0"/>
    <Peak1D F1="0.8341" intensity="0.00" type="0"/>
    <Peak1D F1="0.7748" intensity="0.01" type="0"/>
    <Peak1D F1="0.6651" intensity="0.00" type="0"/>
    <Peak1D F1="0.5293" intensity="0.00" type="0"/>
    <Peak1D F1="-0.0003" intensity="0.01" type="0"/>
  </PeakList1D>
</PeakList>
