# Supplementary material for: Controlling the Symmetry of Perylene Derivatives via Selective ortho-Borylation
Source: J Org Chem. 2025 Feb 27;90(9):3202–8. doi: 10.1021/acs.joc.4c02669 (PMC12131211; doi:10.1021/acs.joc.4c02669)
Supplement: Supplementary file 1 [file jo4c02669_si_001.zip › FID for Publication/1b/13C/audita.txt]

##TITLE= Audit trail, TOPSPIN		Version 2.1
##JCAMPDX= 5.01
##ORIGIN= Bruker BioSpin GmbH
##OWNER= AVII300
$$ Y:\2AV-II 300/data/QOTOTC/nmr/JG-peri2bor-1110/2/audita.txt
##AUDIT TRAIL=  $$ (NUMBER, WHEN, WHO, WHERE, PROCESS, VERSION, WHAT)
(   1,<2024-10-12 10:11:17.580 +0200>,<AVII300>,<AVII300-PC>,<go>,<TOPSPIN 2.1>,
      <created by zg
	started at 2024-10-12 04:15:32.578 +0200,
	POWCHK disabled, PULCHK disabled,
       configuration hash MD5:
       8D 12 C6 71 8C BE 64 E2 2D 33 BD 69 82 10 3A 43
       data hash MD5: 64K
       0C 74 00 9E 65 A5 26 01 D6 81 6B F1 02 55 48 45>)
(   2,<2024-10-12 10:11:26.644 +0200>,<AVII300>,<AVII300-PC>,<dirdata>,<TOPSPIN 2.1>,
      <wrpa from 1 2 "JG-peri2bor-1110" "QOTOTC" "D:\"
       data hash MD5: 64K
       0C 74 00 9E 65 A5 26 01 D6 81 6B F1 02 55 48 45>)
##END=

$$ hash MD5
$$ 28 BB B9 4F 5C 88 23 D3 B7 25 81 B8 25 02 ED F7
