# Supplementary material for: Controlling the Symmetry of Perylene Derivatives via Selective ortho-Borylation
Source: J Org Chem. 2025 Feb 27;90(9):3202–8. doi: 10.1021/acs.joc.4c02669 (PMC12131211; doi:10.1021/acs.joc.4c02669)
Supplement: Supplementary file 1 [file jo4c02669_si_001.zip › FID for Publication/1b/13C/pdata/1/auditp.txt]

##TITLE= Audit trail, TOPSPIN		Version 2.1
##JCAMPDX= 5.01
##ORIGIN= Bruker BioSpin GmbH
##OWNER= AVII300
$$ Y:\2AV-II 300/data/QOTOTC/nmr/JG-peri2bor-1110/2/pdata/1/auditp.txt
##AUDIT TRAIL=  $$ (NUMBER, WHEN, WHO, WHERE, PROCESS, VERSION, WHAT)
(   1,<2024-10-12 10:11:17.580 +0200>,<AVII300>,<AVII300-PC>,<go>,<TOPSPIN 2.1>,
      <created by zg
	started at 2024-10-12 04:15:32.578 +0200,
	POWCHK disabled, PULCHK disabled,
       configuration hash MD5:
       8D 12 C6 71 8C BE 64 E2 2D 33 BD 69 82 10 3A 43
       data hash MD5: 64K
       0C 74 00 9E 65 A5 26 01 D6 81 6B F1 02 55 48 45>)
(   2,<2024-10-12 10:11:25.692 +0200>,<AVII300>,<AVII300-PC>,<proc1d>,<TOPSPIN 2.1>,
      <Start of raw data processing
       ef LB = 1 FT_mod = 6 PKNL = 1 SI = 32K 
       data hash MD5: 32K
       A4 5D 70 5F 8F 64 59 80 90 D4 65 45 D1 07 49 38>)
(   3,<2024-10-12 10:11:25.879 +0200>,<AVII300>,<AVII300-PC>,<proc1d>,<TOPSPIN 2.1>,
      <apk 
       data hash MD5: 32K
       2F 0E 7A 06 CB B2 EE 1A FF B4 01 D8 E8 15 C8 A6>)
(   4,<2024-10-12 10:11:26.051 +0200>,<AVII300>,<AVII300-PC>,<proc1d>,<TOPSPIN 2.1>,
      <abs ABSG = 5 
       data hash MD5: 32K
       92 80 F9 77 96 09 CE 2C DF E4 FA 67 C9 49 AF A3>)
(   5,<2024-10-12 10:11:26.769 +0200>,<AVII300>,<AVII300-PC>,<dirdata>,<TOPSPIN 2.1>,
      <wrpa from 1 2 "JG-peri2bor-1110" "QOTOTC" "D:\"
       data hash MD5: 32K
       92 80 F9 77 96 09 CE 2C DF E4 FA 67 C9 49 AF A3>)
##END=

$$ hash MD5
$$ 19 FF 0C 59 12 6D C4 10 7A B5 61 35 A6 62 43 EC
