# Supplementary material for: Controlling the Symmetry of Perylene Derivatives via Selective ortho-Borylation
Source: J Org Chem. 2025 Feb 27;90(9):3202–8. doi: 10.1021/acs.joc.4c02669 (PMC12131211; doi:10.1021/acs.joc.4c02669)
Supplement: Supplementary file 1 [file jo4c02669_si_001.zip › FID for Publication/1b/13C/pdata/1/peaklist.xml]

<?xml version="1.0" encoding="UTF-8"?>
<PeakList>
  <PeakList1D>
    <PeakList1DHeader creator="QOTOTC" date="2024-10-12T10:11:26.254+02:00" expNo="2" name="JG-peri2bor-1110" owner="" procNo="1" source="D:\">
      <PeakPickDetails>F1=219.402ppm, F2=-19.414ppm, MI=0.00cm, MAXI=10000.00cm, PC=1.400
      </PeakPickDetails>
    </PeakList1DHeader>
    <Peak1D F1="135.9505" intensity="3.53" type="0"/>
    <Peak1D F1="134.1056" intensity="2.62" type="0"/>
    <Peak1D F1="131.2988" intensity="2.36" type="0"/>
    <Peak1D F1="130.3867" intensity="1.71" type="0"/>
    <Peak1D F1="130.3305" intensity="2.52" type="0"/>
    <Peak1D F1="128.3979" intensity="3.53" type="0"/>
    <Peak1D F1="126.5111" intensity="3.81" type="0"/>
    <Peak1D F1="124.9475" intensity="3.49" type="0"/>
    <Peak1D F1="121.6084" intensity="3.07" type="0"/>
    <Peak1D F1="84.0912" intensity="6.85" type="0"/>
    <Peak1D F1="77.4530" intensity="43.34" type="0"/>
    <Peak1D F1="77.2326" intensity="1.93" type="0"/>
    <Peak1D F1="77.0297" intensity="44.15" type="0"/>
    <Peak1D F1="76.6065" intensity="43.23" type="0"/>
    <Peak1D F1="53.4291" intensity="0.49" type="0"/>
    <Peak1D F1="24.9842" intensity="15.00" type="0"/>
  </PeakList1D>
</PeakList>
