# Supplementary material for: Controlling the Symmetry of Perylene Derivatives via Selective ortho-Borylation
Source: J Org Chem. 2025 Feb 27;90(9):3202–8. doi: 10.1021/acs.joc.4c02669 (PMC12131211; doi:10.1021/acs.joc.4c02669)
Supplement: Supplementary file 1 [file jo4c02669_si_001.zip › FID for Publication/1b/DEPT/pdata/1/auditp.txt]

##TITLE= Audit trail, TOPSPIN		Version 2.1
##JCAMPDX= 5.01
##ORIGIN= Bruker BioSpin GmbH
##OWNER= AVII300
$$ Y:\2AV-II 300/data/QOTOTC/nmr/JG-peri2bor-1110/3/pdata/1/auditp.txt
##AUDIT TRAIL=  $$ (NUMBER, WHEN, WHO, WHERE, PROCESS, VERSION, WHAT)
(   1,<2024-10-12 12:21:57.764 +0200>,<AVII300>,<AVII300-PC>,<go>,<TOPSPIN 2.1>,
      <created by zg
	started at 2024-10-12 10:13:13.956 +0200,
	POWCHK disabled, PULCHK disabled,
       configuration hash MD5:
       8D 12 C6 71 8C BE 64 E2 2D 33 BD 69 82 10 3A 43
       data hash MD5: 64K
       69 13 0A 91 B3 AF B8 44 F2 D5 7F C0 5D 94 C3 E5>)
(   2,<2024-10-12 12:22:06.516 +0200>,<AVII300>,<AVII300-PC>,<proc1d>,<TOPSPIN 2.1>,
      <Start of raw data processing
       ef LB = 1 FT_mod = 6 PKNL = 1 SI = 32K 
       data hash MD5: 32K
       20 C5 B9 98 E1 AF 94 CB 63 B3 62 0F F2 4A 52 1C>)
(   3,<2024-10-12 12:22:06.687 +0200>,<AVII300>,<AVII300-PC>,<proc1d>,<TOPSPIN 2.1>,
      <apk 
       data hash MD5: 32K
       4E 93 65 34 7B 92 9A 7B 77 E2 5C 2C E8 2F C7 7E>)
(   4,<2024-10-12 12:22:06.890 +0200>,<AVII300>,<AVII300-PC>,<proc1d>,<TOPSPIN 2.1>,
      <abs ABSG = 5 
       data hash MD5: 32K
       AF 2F A8 F1 C0 5A F0 E2 39 2B CE E8 4E C4 64 AA>)
(   5,<2024-10-12 12:22:08.029 +0200>,<AVII300>,<AVII300-PC>,<dirdata>,<TOPSPIN 2.1>,
      <wrpa from 1 3 "JG-peri2bor-1110" "QOTOTC" "D:\"
       data hash MD5: 32K
       AF 2F A8 F1 C0 5A F0 E2 39 2B CE E8 4E C4 64 AA>)
##END=

$$ hash MD5
$$ B0 23 28 F6 F7 25 F3 14 50 E5 E7 EC 86 04 57 FB
