# Supplementary material for: Controlling the Symmetry of Perylene Derivatives via Selective ortho-Borylation
Source: J Org Chem. 2025 Feb 27;90(9):3202–8. doi: 10.1021/acs.joc.4c02669 (PMC12131211; doi:10.1021/acs.joc.4c02669)
Supplement: Supplementary file 1 [file jo4c02669_si_001.zip › FID for Publication/1b/DEPT/pdata/1/intrng]

P 0
136.222970   135.756534
128.592372   128.220681
126.697476   126.347649
125.130543   124.729700
121.778036   121.304312
25.298701   24.671928
-14.625290   -15.499857
