# Supplementary material for: Controlling the Symmetry of Perylene Derivatives via Selective ortho-Borylation
Source: J Org Chem. 2025 Feb 27;90(9):3202–8. doi: 10.1021/acs.joc.4c02669 (PMC12131211; doi:10.1021/acs.joc.4c02669)
Supplement: Supplementary file 1 [file jo4c02669_si_001.zip › FID for Publication/1b/DEPT/pdata/1/peaklist.xml]

<?xml version="1.0" encoding="UTF-8"?>
<PeakList>
  <PeakList1D>
    <PeakList1DHeader creator="QOTOTC" date="2024-10-12T12:22:07.218+02:00" expNo="3" name="JG-peri2bor-1110" owner="" procNo="1" source="D:\">
      <PeakPickDetails>F1=219.402ppm, F2=-19.414ppm, MI=0.00cm, MAXI=10000.00cm, PC=1.400
      </PeakPickDetails>
    </PeakList1DHeader>
    <Peak1D F1="135.9509" intensity="4.09" type="0"/>
    <Peak1D F1="128.3982" intensity="4.09" type="0"/>
    <Peak1D F1="126.5113" intensity="4.26" type="0"/>
    <Peak1D F1="124.9474" intensity="4.13" type="0"/>
    <Peak1D F1="121.6079" intensity="4.12" type="0"/>
    <Peak1D F1="77.2312" intensity="0.46" type="0"/>
    <Peak1D F1="24.9848" intensity="15.00" type="0"/>
  </PeakList1D>
</PeakList>
