# Supplementary material for: Controlling the Symmetry of Perylene Derivatives via Selective ortho-Borylation
Source: J Org Chem. 2025 Feb 27;90(9):3202–8. doi: 10.1021/acs.joc.4c02669 (PMC12131211; doi:10.1021/acs.joc.4c02669)
Supplement: Supplementary file 1 [file jo4c02669_si_001.zip › FID for Publication/1b/H/pdata/1/auditp.txt]

##TITLE= Audit trail, TOPSPIN		Version 2.1
##JCAMPDX= 5.01
##ORIGIN= Bruker BioSpin GmbH
##OWNER= AVII300
$$ Y:\2AV-II 300/data/QOTOTC/nmr/JG-peri2bor-1110/1/pdata/1/auditp.txt
##AUDIT TRAIL=  $$ (NUMBER, WHEN, WHO, WHERE, PROCESS, VERSION, WHAT)
(   1,<2024-10-11 17:37:25.471 +0200>,<AVII300>,<AVII300-PC>,<go>,<TOPSPIN 2.1>,
      <created by zg
	started at 2024-10-11 17:36:10.403 +0200,
	POWCHK disabled, PULCHK disabled,
       configuration hash MD5:
       8D 12 C6 71 8C BE 64 E2 2D 33 BD 69 82 10 3A 43
       data hash MD5: 32K
       C9 88 47 52 A7 64 AA 33 9C 71 05 29 D6 E9 14 8B>)
(   2,<2024-10-11 17:37:28.700 +0200>,<AVII300>,<AVII300-PC>,<proc1d>,<TOPSPIN 2.1>,
      <Start of raw data processing
       ef LB = 0.3 FT_mod = 6 PKNL = 1 SI = 32K 
       data hash MD5: 32K
       C1 9F 43 20 AF 3F 85 24 1D B0 7D C8 79 AE F7 31>)
(   3,<2024-10-11 17:37:28.903 +0200>,<AVII300>,<AVII300-PC>,<proc1d>,<TOPSPIN 2.1>,
      <apk 
       data hash MD5: 32K
       15 46 07 E0 6B FB 71 59 E1 5A 38 77 47 64 57 22>)
(   4,<2024-10-11 17:37:29.074 +0200>,<AVII300>,<AVII300-PC>,<proc1d>,<TOPSPIN 2.1>,
      <abs ABSG = 5 
       data hash MD5: 32K
       89 22 6C EF E1 3C FA F2 BA 14 D2 84 24 A9 24 5D>)
(   5,<2024-10-11 17:37:29.652 +0200>,<AVII300>,<AVII300-PC>,<dirdata>,<TOPSPIN 2.1>,
      <wrpa from 1 1 "JG-peri2bor-1110" "QOTOTC" "D:\"
       data hash MD5: 32K
       89 22 6C EF E1 3C FA F2 BA 14 D2 84 24 A9 24 5D>)
##END=

$$ hash MD5
$$ B4 03 B4 37 90 57 68 8C D2 BE E7 1C 8C E7 5B 92
