# Supplementary material for: Controlling the Symmetry of Perylene Derivatives via Selective ortho-Borylation
Source: J Org Chem. 2025 Feb 27;90(9):3202–8. doi: 10.1021/acs.joc.4c02669 (PMC12131211; doi:10.1021/acs.joc.4c02669)
Supplement: Supplementary file 1 [file jo4c02669_si_001.zip › FID for Publication/1b/H/pdata/1/intrng]

P 0
8.722151   7.900041
7.842801   7.288647
7.288018   7.008740
5.365148   5.068257
1.719431   0.660185
0.659556   -0.212875
