# Supplementary material for: Controlling the Symmetry of Perylene Derivatives via Selective ortho-Borylation
Source: J Org Chem. 2025 Feb 27;90(9):3202–8. doi: 10.1021/acs.joc.4c02669 (PMC12131211; doi:10.1021/acs.joc.4c02669)
Supplement: Supplementary file 1 [file jo4c02669_si_001.zip › FID for Publication/1b/H/pdata/1/peaklist.xml]

<?xml version="1.0" encoding="UTF-8"?>
<PeakList>
  <PeakList1D>
    <PeakList1DHeader creator="QOTOTC" date="2024-10-11T17:37:29.246+02:00" expNo="1" name="JG-peri2bor-1110" owner="" procNo="1" source="D:\">
      <PeakPickDetails>F1=16.358ppm, F2=-4.253ppm, MI=0.00cm, MAXI=10000.00cm, PC=1.000
      </PeakPickDetails>
    </PeakList1DHeader>
    <Peak1D F1="16.1025" intensity="0.00" type="0"/>
    <Peak1D F1="8.7193" intensity="0.01" type="0"/>
    <Peak1D F1="8.6274" intensity="0.00" type="0"/>
    <Peak1D F1="8.5790" intensity="0.02" type="0"/>
    <Peak1D F1="8.5371" intensity="0.02" type="0"/>
    <Peak1D F1="8.5010" intensity="0.03" type="0"/>
    <Peak1D F1="8.4607" intensity="0.97" type="0"/>
    <Peak1D F1="8.3953" intensity="0.01" type="0"/>
    <Peak1D F1="8.3696" intensity="0.01" type="0"/>
    <Peak1D F1="8.3343" intensity="0.01" type="0"/>
    <Peak1D F1="8.2936" intensity="0.47" type="0"/>
    <Peak1D F1="8.2706" intensity="0.50" type="0"/>
    <Peak1D F1="8.2228" intensity="0.01" type="0"/>
    <Peak1D F1="8.1952" intensity="0.01" type="0"/>
    <Peak1D F1="8.1790" intensity="0.02" type="0"/>
    <Peak1D F1="8.1629" intensity="0.04" type="0"/>
    <Peak1D F1="8.1065" intensity="1.00" type="0"/>
    <Peak1D F1="8.0396" intensity="0.01" type="0"/>
    <Peak1D F1="7.8374" intensity="0.01" type="0"/>
    <Peak1D F1="7.7728" intensity="0.01" type="0"/>
    <Peak1D F1="7.7512" intensity="0.00" type="0"/>
    <Peak1D F1="7.6496" intensity="0.45" type="0"/>
    <Peak1D F1="7.6233" intensity="0.56" type="0"/>
    <Peak1D F1="7.5731" intensity="0.01" type="0"/>
    <Peak1D F1="7.5311" intensity="0.01" type="0"/>
    <Peak1D F1="7.4299" intensity="0.43" type="0"/>
    <Peak1D F1="7.4040" intensity="0.63" type="0"/>
    <Peak1D F1="7.3779" intensity="0.33" type="0"/>
    <Peak1D F1="7.3392" intensity="0.01" type="0"/>
    <Peak1D F1="7.2521" intensity="0.01" type="0"/>
    <Peak1D F1="7.1854" intensity="1.87" type="0"/>
    <Peak1D F1="7.1379" intensity="0.01" type="0"/>
    <Peak1D F1="7.1190" intensity="0.01" type="0"/>
    <Peak1D F1="7.0524" intensity="0.00" type="0"/>
    <Peak1D F1="6.8343" intensity="0.01" type="0"/>
    <Peak1D F1="6.4968" intensity="0.00" type="0"/>
    <Peak1D F1="5.5159" intensity="0.01" type="0"/>
    <Peak1D F1="5.2897" intensity="0.01" type="0"/>
    <Peak1D F1="5.2232" intensity="0.97" type="0"/>
    <Peak1D F1="5.1578" intensity="0.01" type="0"/>
    <Peak1D F1="5.1410" intensity="0.00" type="0"/>
    <Peak1D F1="4.9248" intensity="0.00" type="0"/>
    <Peak1D F1="4.2425" intensity="0.00" type="0"/>
    <Peak1D F1="3.4237" intensity="0.00" type="0"/>
    <Peak1D F1="3.3092" intensity="0.00" type="0"/>
    <Peak1D F1="1.5578" intensity="0.06" type="0"/>
    <Peak1D F1="1.4742" intensity="0.58" type="0"/>
    <Peak1D F1="1.4425" intensity="0.05" type="0"/>
    <Peak1D F1="1.4153" intensity="0.14" type="0"/>
    <Peak1D F1="1.3486" intensity="15.00" type="0"/>
    <Peak1D F1="1.2823" intensity="0.14" type="0"/>
    <Peak1D F1="1.2686" intensity="0.09" type="0"/>
    <Peak1D F1="1.2139" intensity="0.03" type="0"/>
    <Peak1D F1="1.1953" intensity="0.05" type="0"/>
    <Peak1D F1="1.1831" intensity="0.10" type="0"/>
    <Peak1D F1="1.1680" intensity="0.04" type="0"/>
    <Peak1D F1="1.1360" intensity="0.07" type="0"/>
    <Peak1D F1="1.0766" intensity="0.01" type="0"/>
    <Peak1D F1="0.9775" intensity="0.01" type="0"/>
    <Peak1D F1="0.9359" intensity="0.01" type="0"/>
    <Peak1D F1="0.8831" intensity="0.01" type="0"/>
    <Peak1D F1="0.8088" intensity="0.01" type="0"/>
    <Peak1D F1="0.7837" intensity="0.01" type="0"/>
    <Peak1D F1="0.7563" intensity="0.01" type="0"/>
    <Peak1D F1="0.6731" intensity="0.00" type="0"/>
    <Peak1D F1="0.6463" intensity="0.00" type="0"/>
    <Peak1D F1="0.5863" intensity="0.00" type="0"/>
    <Peak1D F1="0.3477" intensity="0.00" type="0"/>
    <Peak1D F1="0.0679" intensity="0.00" type="0"/>
    <Peak1D F1="-0.0003" intensity="0.25" type="0"/>
    <Peak1D F1="-0.0251" intensity="0.00" type="0"/>
    <Peak1D F1="-0.0360" intensity="0.00" type="0"/>
  </PeakList1D>
</PeakList>
