# Supplementary material for: Controlling the Symmetry of Perylene Derivatives via Selective ortho-Borylation
Source: J Org Chem. 2025 Feb 27;90(9):3202–8. doi: 10.1021/acs.joc.4c02669 (PMC12131211; doi:10.1021/acs.joc.4c02669)
Supplement: Supplementary file 1 [file jo4c02669_si_001.zip › FID for Publication/2a/13C/pdata/1/auditp.txt]

##TITLE= Audit trail, TOPSPIN		Version 2.1
##JCAMPDX= 5.01
##ORIGIN= Bruker BioSpin GmbH
##OWNER= AVII300
$$ Y:\2AV-II 300/data/QOTOTC/nmr/JG-PDI4bor-1110/2/pdata/1/auditp.txt
##AUDIT TRAIL=  $$ (NUMBER, WHEN, WHO, WHERE, PROCESS, VERSION, WHAT)
(   1,<2024-10-12 18:22:08.621 +0200>,<AVII300>,<AVII300-PC>,<go>,<TOPSPIN 2.1>,
      <created by zg
	started at 2024-10-12 12:26:23.713 +0200,
	POWCHK disabled, PULCHK disabled,
       configuration hash MD5:
       8D 12 C6 71 8C BE 64 E2 2D 33 BD 69 82 10 3A 43
       data hash MD5: 64K
       A2 CB EE 7A 6A D8 42 AF C9 72 27 4A 48 21 B0 48>)
(   2,<2024-10-12 18:22:16.702 +0200>,<AVII300>,<AVII300-PC>,<proc1d>,<TOPSPIN 2.1>,
      <Start of raw data processing
       ef LB = 1 FT_mod = 6 PKNL = 1 SI = 32K 
       data hash MD5: 32K
       84 0E 03 F0 24 E8 FD CA 6B FB A9 30 B6 AE 6F C1>)
(   3,<2024-10-12 18:22:16.889 +0200>,<AVII300>,<AVII300-PC>,<proc1d>,<TOPSPIN 2.1>,
      <apk 
       data hash MD5: 32K
       6F AC 9C 8A F2 67 C8 FB 24 35 2E BE 08 43 86 3D>)
(   4,<2024-10-12 18:22:17.107 +0200>,<AVII300>,<AVII300-PC>,<proc1d>,<TOPSPIN 2.1>,
      <abs ABSG = 5 
       data hash MD5: 32K
       92 DF EA E3 2B A6 EA 7C 2B F3 AB F5 4E 3B 8C 66>)
(   5,<2024-10-12 18:22:18.230 +0200>,<AVII300>,<AVII300-PC>,<dirdata>,<TOPSPIN 2.1>,
      <wrpa from 1 2 "JG-PDI4bor-1110" "QOTOTC" "D:\"
       data hash MD5: 32K
       92 DF EA E3 2B A6 EA 7C 2B F3 AB F5 4E 3B 8C 66>)
##END=

$$ hash MD5
$$ 7D 87 3E 92 74 6A 4A 29 DA B9 5A CC 1E D8 58 00
