# Supplementary material for: Controlling the Symmetry of Perylene Derivatives via Selective ortho-Borylation
Source: J Org Chem. 2025 Feb 27;90(9):3202–8. doi: 10.1021/acs.joc.4c02669 (PMC12131211; doi:10.1021/acs.joc.4c02669)
Supplement: Supplementary file 1 [file jo4c02669_si_001.zip › FID for Publication/2a/13C/pdata/1/intrng]

P 0
166.293505   165.018094
138.985145   137.921088
133.460796   132.447755
127.666788   125.429354
84.761981   84.135207
77.874764   76.162070
55.012121   54.268739
32.681506   32.091173
32.083885   31.508128
26.909362   26.151404
25.633952   24.387694
22.915506   22.317885
14.359323   13.863735
