# Supplementary material for: Controlling the Symmetry of Perylene Derivatives via Selective ortho-Borylation
Source: J Org Chem. 2025 Feb 27;90(9):3202–8. doi: 10.1021/acs.joc.4c02669 (PMC12131211; doi:10.1021/acs.joc.4c02669)
Supplement: Supplementary file 1 [file jo4c02669_si_001.zip › FID for Publication/2a/13C/pdata/1/peaklist.xml]

<?xml version="1.0" encoding="UTF-8"?>
<PeakList>
  <PeakList1D>
    <PeakList1DHeader creator="QOTOTC" date="2024-10-12T18:22:17.435+02:00" expNo="2" name="JG-PDI4bor-1110" owner="" procNo="1" source="D:\">
      <PeakPickDetails>F1=219.402ppm, F2=-19.414ppm, MI=0.00cm, MAXI=10000.00cm, PC=1.400
      </PeakPickDetails>
    </PeakList1DHeader>
    <Peak1D F1="165.7659" intensity="0.15" type="0"/>
    <Peak1D F1="138.4324" intensity="0.14" type="0"/>
    <Peak1D F1="133.2053" intensity="1.99" type="0"/>
    <Peak1D F1="128.0856" intensity="1.09" type="0"/>
    <Peak1D F1="126.7667" intensity="1.25" type="0"/>
    <Peak1D F1="125.8087" intensity="2.48" type="0"/>
    <Peak1D F1="84.7356" intensity="0.10" type="0"/>
    <Peak1D F1="84.5450" intensity="0.57" type="0"/>
    <Peak1D F1="84.4752" intensity="9.42" type="0"/>
    <Peak1D F1="84.1995" intensity="0.08" type="0"/>
    <Peak1D F1="83.0771" intensity="0.09" type="0"/>
    <Peak1D F1="82.7895" intensity="0.09" type="0"/>
    <Peak1D F1="82.6969" intensity="0.28" type="0"/>
    <Peak1D F1="77.4702" intensity="12.43" type="0"/>
    <Peak1D F1="77.2493" intensity="0.56" type="0"/>
    <Peak1D F1="77.0470" intensity="12.81" type="0"/>
    <Peak1D F1="76.6237" intensity="12.48" type="0"/>
    <Peak1D F1="75.0208" intensity="0.11" type="0"/>
    <Peak1D F1="54.7637" intensity="1.49" type="0"/>
    <Peak1D F1="36.4701" intensity="0.12" type="0"/>
    <Peak1D F1="32.2873" intensity="3.26" type="0"/>
    <Peak1D F1="31.9482" intensity="0.12" type="0"/>
    <Peak1D F1="31.7222" intensity="5.71" type="0"/>
    <Peak1D F1="29.7168" intensity="0.18" type="0"/>
    <Peak1D F1="26.5355" intensity="4.64" type="0"/>
    <Peak1D F1="25.0637" intensity="15.00" type="0"/>
    <Peak1D F1="24.8684" intensity="0.99" type="0"/>
    <Peak1D F1="24.7831" intensity="0.60" type="0"/>
    <Peak1D F1="24.5732" intensity="0.49" type="0"/>
    <Peak1D F1="22.5217" intensity="6.21" type="0"/>
    <Peak1D F1="19.5278" intensity="0.20" type="0"/>
    <Peak1D F1="14.0901" intensity="6.25" type="0"/>
  </PeakList1D>
</PeakList>
