# Supplementary material for: Controlling the Symmetry of Perylene Derivatives via Selective ortho-Borylation
Source: J Org Chem. 2025 Feb 27;90(9):3202–8. doi: 10.1021/acs.joc.4c02669 (PMC12131211; doi:10.1021/acs.joc.4c02669)
Supplement: Supplementary file 1 [file jo4c02669_si_001.zip › FID for Publication/2a/1H/audita.txt]

##TITLE= Audit trail, TOPSPIN		Version 2.1
##JCAMPDX= 5.01
##ORIGIN= Bruker BioSpin GmbH
##OWNER= AVII300
$$ Y:\2AV-II 300/data/QOTOTC/nmr/JG-PDI4bor-1110/1/audita.txt
##AUDIT TRAIL=  $$ (NUMBER, WHEN, WHO, WHERE, PROCESS, VERSION, WHAT)
(   1,<2024-10-11 17:42:07.869 +0200>,<AVII300>,<AVII300-PC>,<go>,<TOPSPIN 2.1>,
      <created by zg
	started at 2024-10-11 17:40:52.770 +0200,
	POWCHK disabled, PULCHK disabled,
       configuration hash MD5:
       8D 12 C6 71 8C BE 64 E2 2D 33 BD 69 82 10 3A 43
       data hash MD5: 32K
       8A 9F F0 96 B8 E3 A2 FD ED B1 29 B2 1A 10 A0 F7>)
(   2,<2024-10-11 17:42:11.894 +0200>,<AVII300>,<AVII300-PC>,<dirdata>,<TOPSPIN 2.1>,
      <wrpa from 1 1 "JG-PDI4bor-1110" "QOTOTC" "D:\"
       data hash MD5: 32K
       8A 9F F0 96 B8 E3 A2 FD ED B1 29 B2 1A 10 A0 F7>)
##END=

$$ hash MD5
$$ 5F FE B3 7C 6F CE 23 2C 7D 54 C4 09 F5 DF 9D 65
