# Supplementary material for: Controlling the Symmetry of Perylene Derivatives via Selective ortho-Borylation
Source: J Org Chem. 2025 Feb 27;90(9):3202–8. doi: 10.1021/acs.joc.4c02669 (PMC12131211; doi:10.1021/acs.joc.4c02669)
Supplement: Supplementary file 1 [file jo4c02669_si_001.zip › FID for Publication/2a/1H/pdata/1/auditp.txt]

##TITLE= Audit trail, TOPSPIN		Version 2.1
##JCAMPDX= 5.01
##ORIGIN= Bruker BioSpin GmbH
##OWNER= AVII300
$$ Y:\2AV-II 300/data/QOTOTC/nmr/JG-PDI4bor-1110/1/pdata/1/auditp.txt
##AUDIT TRAIL=  $$ (NUMBER, WHEN, WHO, WHERE, PROCESS, VERSION, WHAT)
(   1,<2024-10-11 17:42:07.869 +0200>,<AVII300>,<AVII300-PC>,<go>,<TOPSPIN 2.1>,
      <created by zg
	started at 2024-10-11 17:40:52.770 +0200,
	POWCHK disabled, PULCHK disabled,
       configuration hash MD5:
       8D 12 C6 71 8C BE 64 E2 2D 33 BD 69 82 10 3A 43
       data hash MD5: 32K
       8A 9F F0 96 B8 E3 A2 FD ED B1 29 B2 1A 10 A0 F7>)
(   2,<2024-10-11 17:42:11.051 +0200>,<AVII300>,<AVII300-PC>,<proc1d>,<TOPSPIN 2.1>,
      <Start of raw data processing
       ef LB = 0.3 FT_mod = 6 PKNL = 1 SI = 32K 
       data hash MD5: 32K
       13 3D E8 B3 64 D4 C3 82 39 DE 2C B2 0C FD 28 B0>)
(   3,<2024-10-11 17:42:11.285 +0200>,<AVII300>,<AVII300-PC>,<proc1d>,<TOPSPIN 2.1>,
      <apk 
       data hash MD5: 32K
       AB 23 48 5F 5D 1F 3D 6F 7A 1B 69 BF 10 11 48 E4>)
(   4,<2024-10-11 17:42:11.441 +0200>,<AVII300>,<AVII300-PC>,<proc1d>,<TOPSPIN 2.1>,
      <abs ABSG = 5 
       data hash MD5: 32K
       3D A0 AF 5B 47 1C 38 54 DC 37 72 67 FF CD 5E 87>)
(   5,<2024-10-11 17:42:12.003 +0200>,<AVII300>,<AVII300-PC>,<dirdata>,<TOPSPIN 2.1>,
      <wrpa from 1 1 "JG-PDI4bor-1110" "QOTOTC" "D:\"
       data hash MD5: 32K
       3D A0 AF 5B 47 1C 38 54 DC 37 72 67 FF CD 5E 87>)
##END=

$$ hash MD5
$$ E8 49 0C 62 B3 A8 AF FE 29 AC 21 E0 C8 48 B3 F2
