# Supplementary material for: Controlling the Symmetry of Perylene Derivatives via Selective ortho-Borylation
Source: J Org Chem. 2025 Feb 27;90(9):3202–8. doi: 10.1021/acs.joc.4c02669 (PMC12131211; doi:10.1021/acs.joc.4c02669)
Supplement: Supplementary file 1 [file jo4c02669_si_001.zip › FID for Publication/2a/1H/pdata/1/outd]

##TITLE= Parameter file, TOPSPIN		Version 2.1
##JCAMPDX= 5.0
##DATATYPE= Parameter Values
##NPOINTS= 1	$$ modification sequence number
##ORIGIN= Bruker BioSpin GmbH
##OWNER= AVII300
$$ 2024-10-11 17:42:11.925 +0200  AVII300@AVII300-PC
$$ Y:\2AV-II 300/data/QOTOTC/nmr/JG-PDI4bor-1110/1/pdata/1/outd
$$ process C:\Bruker\TOPSPIN218\prog\mod\dirdata.exe
##$CURPLOT= <HP Deskjet 1280>
##$CURPRIN= <$HP Deskjet 1280>
##$DFORMAT= <normdp>
##$LAYOUT= <+/1D_X+int.xwp>
##$LFORMAT= <normlp>
##$PFORMAT= <normpl>
##$SURQMSG= 1
##END=
