# Supplementary material for: Controlling the Symmetry of Perylene Derivatives via Selective ortho-Borylation
Source: J Org Chem. 2025 Feb 27;90(9):3202–8. doi: 10.1021/acs.joc.4c02669 (PMC12131211; doi:10.1021/acs.joc.4c02669)
Supplement: Supplementary file 1 [file jo4c02669_si_001.zip › FID for Publication/2a/1H/pdata/1/peaklist.xml]

<?xml version="1.0" encoding="UTF-8"?>
<PeakList>
  <PeakList1D>
    <PeakList1DHeader creator="QOTOTC" date="2024-10-11T17:42:11.613+02:00" expNo="1" name="JG-PDI4bor-1110" owner="" procNo="1" source="D:\">
      <PeakPickDetails>F1=16.359ppm, F2=-4.253ppm, MI=0.00cm, MAXI=10000.00cm, PC=1.000
      </PeakPickDetails>
    </PeakList1DHeader>
    <Peak1D F1="13.6127" intensity="0.00" type="0"/>
    <Peak1D F1="10.1010" intensity="0.00" type="0"/>
    <Peak1D F1="8.9970" intensity="0.00" type="0"/>
    <Peak1D F1="8.8110" intensity="0.00" type="0"/>
    <Peak1D F1="8.7887" intensity="0.00" type="0"/>
    <Peak1D F1="8.7616" intensity="0.00" type="0"/>
    <Peak1D F1="8.7349" intensity="0.00" type="0"/>
    <Peak1D F1="8.7035" intensity="0.01" type="0"/>
    <Peak1D F1="8.6385" intensity="0.00" type="0"/>
    <Peak1D F1="8.5718" intensity="0.01" type="0"/>
    <Peak1D F1="8.5352" intensity="0.03" type="0"/>
    <Peak1D F1="8.5068" intensity="0.02" type="0"/>
    <Peak1D F1="8.4934" intensity="0.02" type="0"/>
    <Peak1D F1="8.4656" intensity="0.07" type="0"/>
    <Peak1D F1="8.4395" intensity="1.51" type="0"/>
    <Peak1D F1="8.3860" intensity="0.01" type="0"/>
    <Peak1D F1="8.3731" intensity="0.02" type="0"/>
    <Peak1D F1="8.2993" intensity="0.00" type="0"/>
    <Peak1D F1="8.2751" intensity="0.01" type="0"/>
    <Peak1D F1="8.1992" intensity="0.00" type="0"/>
    <Peak1D F1="8.1724" intensity="0.01" type="0"/>
    <Peak1D F1="8.0950" intensity="0.00" type="0"/>
    <Peak1D F1="8.0565" intensity="0.00" type="0"/>
    <Peak1D F1="8.0220" intensity="0.01" type="0"/>
    <Peak1D F1="7.8013" intensity="0.00" type="0"/>
    <Peak1D F1="7.7743" intensity="0.00" type="0"/>
    <Peak1D F1="7.6936" intensity="0.00" type="0"/>
    <Peak1D F1="7.5507" intensity="0.00" type="0"/>
    <Peak1D F1="7.5314" intensity="0.00" type="0"/>
    <Peak1D F1="7.5246" intensity="0.00" type="0"/>
    <Peak1D F1="7.4991" intensity="0.00" type="0"/>
    <Peak1D F1="7.4434" intensity="0.00" type="0"/>
    <Peak1D F1="7.3158" intensity="0.00" type="0"/>
    <Peak1D F1="7.2528" intensity="0.00" type="0"/>
    <Peak1D F1="7.1855" intensity="0.58" type="0"/>
    <Peak1D F1="7.1194" intensity="0.00" type="0"/>
    <Peak1D F1="6.9015" intensity="0.00" type="0"/>
    <Peak1D F1="6.8345" intensity="0.00" type="0"/>
    <Peak1D F1="6.4760" intensity="0.00" type="0"/>
    <Peak1D F1="6.4499" intensity="0.00" type="0"/>
    <Peak1D F1="5.2325" intensity="0.00" type="0"/>
    <Peak1D F1="5.2125" intensity="0.00" type="0"/>
    <Peak1D F1="5.0730" intensity="0.01" type="0"/>
    <Peak1D F1="5.0624" intensity="0.01" type="0"/>
    <Peak1D F1="5.0417" intensity="0.01" type="0"/>
    <Peak1D F1="5.0221" intensity="0.05" type="0"/>
    <Peak1D F1="5.0019" intensity="0.10" type="0"/>
    <Peak1D F1="4.9933" intensity="0.11" type="0"/>
    <Peak1D F1="4.9730" intensity="0.18" type="0"/>
    <Peak1D F1="4.9528" intensity="0.11" type="0"/>
    <Peak1D F1="4.9442" intensity="0.10" type="0"/>
    <Peak1D F1="4.9237" intensity="0.04" type="0"/>
    <Peak1D F1="4.7670" intensity="0.00" type="0"/>
    <Peak1D F1="4.7383" intensity="0.00" type="0"/>
    <Peak1D F1="4.3080" intensity="0.00" type="0"/>
    <Peak1D F1="4.2059" intensity="0.00" type="0"/>
    <Peak1D F1="4.1881" intensity="0.00" type="0"/>
    <Peak1D F1="4.1804" intensity="0.00" type="0"/>
    <Peak1D F1="4.0800" intensity="0.00" type="0"/>
    <Peak1D F1="4.0107" intensity="0.00" type="0"/>
    <Peak1D F1="3.9524" intensity="0.00" type="0"/>
    <Peak1D F1="3.8925" intensity="0.01" type="0"/>
    <Peak1D F1="3.7833" intensity="0.00" type="0"/>
    <Peak1D F1="3.6881" intensity="0.00" type="0"/>
    <Peak1D F1="3.6048" intensity="0.00" type="0"/>
    <Peak1D F1="3.5449" intensity="0.00" type="0"/>
    <Peak1D F1="3.5345" intensity="0.00" type="0"/>
    <Peak1D F1="3.4284" intensity="0.00" type="0"/>
    <Peak1D F1="3.3809" intensity="0.00" type="0"/>
    <Peak1D F1="3.3541" intensity="0.00" type="0"/>
    <Peak1D F1="3.0200" intensity="0.00" type="0"/>
    <Peak1D F1="2.4694" intensity="0.00" type="0"/>
    <Peak1D F1="2.4296" intensity="0.00" type="0"/>
    <Peak1D F1="2.3793" intensity="0.00" type="0"/>
    <Peak1D F1="2.3358" intensity="0.00" type="0"/>
    <Peak1D F1="2.2899" intensity="0.00" type="0"/>
    <Peak1D F1="2.2630" intensity="0.00" type="0"/>
    <Peak1D F1="2.1738" intensity="0.06" type="0"/>
    <Peak1D F1="2.1584" intensity="0.13" type="0"/>
    <Peak1D F1="2.1292" intensity="0.22" type="0"/>
    <Peak1D F1="2.1130" intensity="0.21" type="0"/>
    <Peak1D F1="2.1005" intensity="0.18" type="0"/>
    <Peak1D F1="2.0839" intensity="0.21" type="0"/>
    <Peak1D F1="2.0554" intensity="0.08" type="0"/>
    <Peak1D F1="1.9647" intensity="0.01" type="0"/>
    <Peak1D F1="1.8839" intensity="0.03" type="0"/>
    <Peak1D F1="1.8723" intensity="0.03" type="0"/>
    <Peak1D F1="1.7845" intensity="0.20" type="0"/>
    <Peak1D F1="1.7648" intensity="0.24" type="0"/>
    <Peak1D F1="1.7395" intensity="0.20" type="0"/>
    <Peak1D F1="1.7198" intensity="0.17" type="0"/>
    <Peak1D F1="1.7018" intensity="0.08" type="0"/>
    <Peak1D F1="1.6772" intensity="0.09" type="0"/>
    <Peak1D F1="1.6016" intensity="0.06" type="0"/>
    <Peak1D F1="1.5351" intensity="0.26" type="0"/>
    <Peak1D F1="1.4678" intensity="15.00" type="0"/>
    <Peak1D F1="1.4019" intensity="0.21" type="0"/>
    <Peak1D F1="1.3551" intensity="0.07" type="0"/>
    <Peak1D F1="1.3388" intensity="0.06" type="0"/>
    <Peak1D F1="1.2102" intensity="1.86" type="0"/>
    <Peak1D F1="1.1908" intensity="1.37" type="0"/>
    <Peak1D F1="1.1686" intensity="0.72" type="0"/>
    <Peak1D F1="1.1533" intensity="1.63" type="0"/>
    <Peak1D F1="1.1450" intensity="1.62" type="0"/>
    <Peak1D F1="1.0871" intensity="0.05" type="0"/>
    <Peak1D F1="1.0789" intensity="0.04" type="0"/>
    <Peak1D F1="1.0392" intensity="0.03" type="0"/>
    <Peak1D F1="1.0141" intensity="0.03" type="0"/>
    <Peak1D F1="0.9998" intensity="0.03" type="0"/>
    <Peak1D F1="0.9817" intensity="0.04" type="0"/>
    <Peak1D F1="0.9585" intensity="0.03" type="0"/>
    <Peak1D F1="0.9406" intensity="0.02" type="0"/>
    <Peak1D F1="0.9123" intensity="0.02" type="0"/>
    <Peak1D F1="0.9021" intensity="0.02" type="0"/>
    <Peak1D F1="0.8766" intensity="0.02" type="0"/>
    <Peak1D F1="0.8523" intensity="0.04" type="0"/>
    <Peak1D F1="0.8437" intensity="0.05" type="0"/>
    <Peak1D F1="0.7984" intensity="0.81" type="0"/>
    <Peak1D F1="0.7770" intensity="2.14" type="0"/>
    <Peak1D F1="0.7626" intensity="0.83" type="0"/>
    <Peak1D F1="0.7554" intensity="0.70" type="0"/>
    <Peak1D F1="0.7402" intensity="0.26" type="0"/>
    <Peak1D F1="0.7110" intensity="0.05" type="0"/>
    <Peak1D F1="0.7021" intensity="0.05" type="0"/>
    <Peak1D F1="0.6782" intensity="0.03" type="0"/>
    <Peak1D F1="0.6500" intensity="0.02" type="0"/>
    <Peak1D F1="0.6268" intensity="0.01" type="0"/>
    <Peak1D F1="0.5902" intensity="0.01" type="0"/>
    <Peak1D F1="0.5678" intensity="0.02" type="0"/>
    <Peak1D F1="0.5280" intensity="0.01" type="0"/>
    <Peak1D F1="0.4942" intensity="0.00" type="0"/>
    <Peak1D F1="0.4754" intensity="0.00" type="0"/>
    <Peak1D F1="0.4407" intensity="0.00" type="0"/>
    <Peak1D F1="0.2776" intensity="0.00" type="0"/>
    <Peak1D F1="0.2288" intensity="0.00" type="0"/>
    <Peak1D F1="0.1832" intensity="0.00" type="0"/>
    <Peak1D F1="0.1652" intensity="0.00" type="0"/>
    <Peak1D F1="0.1337" intensity="0.00" type="0"/>
    <Peak1D F1="0.0670" intensity="0.00" type="0"/>
    <Peak1D F1="-0.0003" intensity="0.10" type="0"/>
    <Peak1D F1="-0.0266" intensity="0.00" type="0"/>
    <Peak1D F1="-0.0658" intensity="0.00" type="0"/>
    <Peak1D F1="-0.0877" intensity="0.00" type="0"/>
    <Peak1D F1="-0.1255" intensity="0.00" type="0"/>
    <Peak1D F1="-0.1695" intensity="0.00" type="0"/>
    <Peak1D F1="-0.1990" intensity="0.00" type="0"/>
  </PeakList1D>
</PeakList>
