# Supplementary material for: Controlling the Symmetry of Perylene Derivatives via Selective ortho-Borylation
Source: J Org Chem. 2025 Feb 27;90(9):3202–8. doi: 10.1021/acs.joc.4c02669 (PMC12131211; doi:10.1021/acs.joc.4c02669)
Supplement: Supplementary file 1 [file jo4c02669_si_001.zip › FID for Publication/2a/DEPT/audita.txt]

##TITLE= Audit trail, TOPSPIN		Version 2.1
##JCAMPDX= 5.01
##ORIGIN= Bruker BioSpin GmbH
##OWNER= AVII300
$$ Y:\2AV-II 300/data/QOTOTC/nmr/JG-PDI4bor-1110/3/audita.txt
##AUDIT TRAIL=  $$ (NUMBER, WHEN, WHO, WHERE, PROCESS, VERSION, WHAT)
(   1,<2024-10-12 20:32:47.541 +0200>,<AVII300>,<AVII300-PC>,<go>,<TOPSPIN 2.1>,
      <created by zg
	started at 2024-10-12 18:24:03.375 +0200,
	POWCHK disabled, PULCHK disabled,
       configuration hash MD5:
       8D 12 C6 71 8C BE 64 E2 2D 33 BD 69 82 10 3A 43
       data hash MD5: 64K
       C6 2D 9B 7B AF C9 16 68 C8 99 6C 88 57 C2 5A 75>)
(   2,<2024-10-12 20:32:55.606 +0200>,<AVII300>,<AVII300-PC>,<dirdata>,<TOPSPIN 2.1>,
      <wrpa from 1 3 "JG-PDI4bor-1110" "QOTOTC" "D:\"
       data hash MD5: 64K
       C6 2D 9B 7B AF C9 16 68 C8 99 6C 88 57 C2 5A 75>)
##END=

$$ hash MD5
$$ E6 B0 82 40 09 CB D7 86 0D 12 B2 A1 1F B1 2A 5E
