# Supplementary material for: Controlling the Symmetry of Perylene Derivatives via Selective ortho-Borylation
Source: J Org Chem. 2025 Feb 27;90(9):3202–8. doi: 10.1021/acs.joc.4c02669 (PMC12131211; doi:10.1021/acs.joc.4c02669)
Supplement: Supplementary file 1 [file jo4c02669_si_001.zip › FID for Publication/2a/DEPT/pdata/1/auditp.txt]

##TITLE= Audit trail, TOPSPIN		Version 2.1
##JCAMPDX= 5.01
##ORIGIN= Bruker BioSpin GmbH
##OWNER= AVII300
$$ Y:\2AV-II 300/data/QOTOTC/nmr/JG-PDI4bor-1110/3/pdata/1/auditp.txt
##AUDIT TRAIL=  $$ (NUMBER, WHEN, WHO, WHERE, PROCESS, VERSION, WHAT)
(   1,<2024-10-12 20:32:47.541 +0200>,<AVII300>,<AVII300-PC>,<go>,<TOPSPIN 2.1>,
      <created by zg
	started at 2024-10-12 18:24:03.375 +0200,
	POWCHK disabled, PULCHK disabled,
       configuration hash MD5:
       8D 12 C6 71 8C BE 64 E2 2D 33 BD 69 82 10 3A 43
       data hash MD5: 64K
       C6 2D 9B 7B AF C9 16 68 C8 99 6C 88 57 C2 5A 75>)
(   2,<2024-10-12 20:32:54.733 +0200>,<AVII300>,<AVII300-PC>,<proc1d>,<TOPSPIN 2.1>,
      <Start of raw data processing
       ef LB = 1 FT_mod = 6 PKNL = 1 SI = 32K 
       data hash MD5: 32K
       39 C9 E7 15 33 78 80 B0 38 F0 C2 1E 0C 74 3E 30>)
(   3,<2024-10-12 20:32:54.920 +0200>,<AVII300>,<AVII300-PC>,<proc1d>,<TOPSPIN 2.1>,
      <apk 
       data hash MD5: 32K
       A8 73 C6 49 DE 0C D2 9B 59 CE F2 25 90 C8 DB 6E>)
(   4,<2024-10-12 20:32:55.091 +0200>,<AVII300>,<AVII300-PC>,<proc1d>,<TOPSPIN 2.1>,
      <abs ABSG = 5 
       data hash MD5: 32K
       BE A4 13 19 DA 4D 04 6D 86 2B 3E E8 18 30 E5 0A>)
(   5,<2024-10-12 20:32:55.715 +0200>,<AVII300>,<AVII300-PC>,<dirdata>,<TOPSPIN 2.1>,
      <wrpa from 1 3 "JG-PDI4bor-1110" "QOTOTC" "D:\"
       data hash MD5: 32K
       BE A4 13 19 DA 4D 04 6D 86 2B 3E E8 18 30 E5 0A>)
##END=

$$ hash MD5
$$ E7 B4 85 1E FA 5D 4D 47 D6 6D 81 BA 7A BA E2 E3
