# Supplementary material for: Controlling the Symmetry of Perylene Derivatives via Selective ortho-Borylation
Source: J Org Chem. 2025 Feb 27;90(9):3202–8. doi: 10.1021/acs.joc.4c02669 (PMC12131211; doi:10.1021/acs.joc.4c02669)
Supplement: Supplementary file 1 [file jo4c02669_si_001.zip › FID for Publication/2a/DEPT/pdata/1/peaklist.xml]

<?xml version="1.0" encoding="UTF-8"?>
<PeakList>
  <PeakList1D>
    <PeakList1DHeader creator="QOTOTC" date="2024-10-12T20:32:55.247+02:00" expNo="3" name="JG-PDI4bor-1110" owner="" procNo="1" source="D:\">
      <PeakPickDetails>F1=219.402ppm, F2=-19.414ppm, MI=0.00cm, MAXI=10000.00cm, PC=1.400
      </PeakPickDetails>
    </PeakList1DHeader>
    <Peak1D F1="125.8092" intensity="3.84" type="0"/>
    <Peak1D F1="84.4756" intensity="0.31" type="0"/>
    <Peak1D F1="77.2474" intensity="0.12" type="0"/>
    <Peak1D F1="54.7627" intensity="2.01" type="0"/>
    <Peak1D F1="36.4690" intensity="0.09" type="0"/>
    <Peak1D F1="33.6907" intensity="0.09" type="0"/>
    <Peak1D F1="33.3050" intensity="-0.09" type="0"/>
    <Peak1D F1="32.2867" intensity="-3.62" type="0"/>
    <Peak1D F1="31.7223" intensity="-5.31" type="0"/>
    <Peak1D F1="29.7196" intensity="-0.17" type="0"/>
    <Peak1D F1="26.5357" intensity="-4.38" type="0"/>
    <Peak1D F1="25.3352" intensity="0.16" type="0"/>
    <Peak1D F1="25.0638" intensity="15.00" type="0"/>
    <Peak1D F1="24.8686" intensity="0.84" type="0"/>
    <Peak1D F1="24.7825" intensity="0.58" type="0"/>
    <Peak1D F1="24.7261" intensity="0.39" type="0"/>
    <Peak1D F1="24.5724" intensity="0.40" type="0"/>
    <Peak1D F1="22.5229" intensity="-5.14" type="0"/>
    <Peak1D F1="19.5289" intensity="0.16" type="0"/>
    <Peak1D F1="16.8205" intensity="-0.08" type="0"/>
    <Peak1D F1="14.0913" intensity="4.20" type="0"/>
  </PeakList1D>
</PeakList>
