# Supplementary material for: Controlling the Symmetry of Perylene Derivatives via Selective ortho-Borylation
Source: J Org Chem. 2025 Feb 27;90(9):3202–8. doi: 10.1021/acs.joc.4c02669 (PMC12131211; doi:10.1021/acs.joc.4c02669)
Supplement: Supplementary file 1 [file jo4c02669_si_001.zip › FID for Publication/2b/C/audita.txt]

##TITLE= Audit trail, TOPSPIN		Version 2.1
##JCAMPDX= 5.01
##ORIGIN= Bruker BioSpin GmbH
##OWNER= AV 300
$$ Y:\2AV-I 300/data/QOTOTC/nmr/JG-135-CAR-1907-MONO/2/audita.txt
##AUDIT TRAIL=  $$ (NUMBER, WHEN, WHO, WHERE, PROCESS, VERSION, WHAT)
(   1,<2024-07-20 04:56:21.957 +0200>,<AV 300>,<AV-300>,<go>,<TOPSPIN 2.1>,
      <created by zg
	started at 2024-07-19 20:05:37.528 +0200,
	POWCHK disabled, PULCHK disabled,
       configuration hash MD5:
       E1 7A AC 96 AA A6 53 E7 98 10 44 F5 8A EB 75 2F
       data hash MD5: 64K
       7C 9E 41 6A 7C 59 1C 22 2A FB 8C 01 30 74 34 37>)
(   2,<2024-07-20 04:56:29.757 +0200>,<AV 300>,<AV-300>,<dirdata>,<TOPSPIN 2.1>,
      <wrpa from 1 2 "JG-135-CAR-1907-MONO" "QOTOTC" "D:\"
       data hash MD5: 64K
       7C 9E 41 6A 7C 59 1C 22 2A FB 8C 01 30 74 34 37>)
##END=

$$ hash MD5
$$ 38 87 EF BE BF E3 D4 F6 AD 94 86 92 3A 25 8E 3D
