# Supplementary material for: Controlling the Symmetry of Perylene Derivatives via Selective ortho-Borylation
Source: J Org Chem. 2025 Feb 27;90(9):3202–8. doi: 10.1021/acs.joc.4c02669 (PMC12131211; doi:10.1021/acs.joc.4c02669)
Supplement: Supplementary file 1 [file jo4c02669_si_001.zip › FID for Publication/2b/C/pdata/1/intrng]

P 0
123.529134   122.700012
78.203768   76.094597
32.689304   32.100190
32.092917   31.481985
27.067271   26.419974
25.481756   24.725363
22.907112   22.354364
14.324966   13.881313
