# Supplementary material for: Controlling the Symmetry of Perylene Derivatives via Selective ortho-Borylation
Source: J Org Chem. 2025 Feb 27;90(9):3202–8. doi: 10.1021/acs.joc.4c02669 (PMC12131211; doi:10.1021/acs.joc.4c02669)
Supplement: Supplementary file 1 [file jo4c02669_si_001.zip › FID for Publication/2b/C/pdata/1/parm.txt]

NAME     JG-135-CAR-1907-MONO                
EXPNO                 2                
PROCNO                1                
Date_          20240719                
Time              21.12                
INSTRUM           spect                
PROBHD   5 mm PABBO BB-                
PULPROG          zgpg30                
TD                65536                
SOLVENT           CDCl3                
NS                 8192                
DS                    4                
SWH           17985.611 Hz             
FIDRES         0.274439 Hz             
AQ            1.8219508 sec            
RG                32768                
DW               27.800 usec           
DE                20.00 usec           
TE                300.0 K              
D1           2.00000000 sec            
D11          0.03000000 sec            
TD0                   8                

======== CHANNEL f1 ========
NUC1                13C                
P1                 9.90 usec           
PL1               -2.50 dB             
PL1W        71.91606140 W              
SFO1         75.4752953 MHz            

======== CHANNEL f2 ========
CPDPRG2         waltz16                
NUC2                 1H                
PCPD2            100.00 usec           
PL2               -0.50 dB             
PL12              15.50 dB             
PL13              18.50 dB             
PL2W        29.87485886 W              
PL12W        0.75042254 W              
PL13W        0.37610218 W              
SFO2        300.1312005 MHz            
SI                32768                
SF           75.4677490 MHz            
WDW                  EM                
SSB                   0                
LB                 1.00 Hz             
GB                    0                
PC                 1.40                
