# Supplementary material for: Controlling the Symmetry of Perylene Derivatives via Selective ortho-Borylation
Source: J Org Chem. 2025 Feb 27;90(9):3202–8. doi: 10.1021/acs.joc.4c02669 (PMC12131211; doi:10.1021/acs.joc.4c02669)
Supplement: Supplementary file 1 [file jo4c02669_si_001.zip › FID for Publication/2b/C/pdata/1/peaklist.xml]

<?xml version="1.0" encoding="UTF-8"?>
<PeakList>
  <PeakList1D>
    <PeakList1DHeader creator="QOTOTC" date="2024-07-20T04:56:28.868+02:00" expNo="2" name="JG-135-CAR-1907-MONO" owner="" procNo="1" source="D:\">
      <PeakPickDetails>F1=219.155ppm, F2=-19.167ppm, MI=0.00cm, MAXI=10000.00cm, PC=1.400
      </PeakPickDetails>
    </PeakList1DHeader>
    <Peak1D F1="134.5205" intensity="1.86" type="0"/>
    <Peak1D F1="131.7641" intensity="0.88" type="0"/>
    <Peak1D F1="131.1102" intensity="1.09" type="0"/>
    <Peak1D F1="129.6022" intensity="1.30" type="0"/>
    <Peak1D F1="128.7584" intensity="0.85" type="0"/>
    <Peak1D F1="126.5836" intensity="1.10" type="0"/>
    <Peak1D F1="126.4597" intensity="2.13" type="0"/>
    <Peak1D F1="125.8298" intensity="0.77" type="0"/>
    <Peak1D F1="123.0337" intensity="4.43" type="0"/>
    <Peak1D F1="122.9148" intensity="2.14" type="0"/>
    <Peak1D F1="84.6118" intensity="3.72" type="0"/>
    <Peak1D F1="84.0316" intensity="1.85" type="0"/>
    <Peak1D F1="77.4412" intensity="123.65" type="0"/>
    <Peak1D F1="77.2209" intensity="4.77" type="0"/>
    <Peak1D F1="77.0176" intensity="125.82" type="0"/>
    <Peak1D F1="76.5942" intensity="124.32" type="0"/>
    <Peak1D F1="54.7680" intensity="3.11" type="0"/>
    <Peak1D F1="32.3503" intensity="7.22" type="0"/>
    <Peak1D F1="32.2886" intensity="4.16" type="0"/>
    <Peak1D F1="31.7580" intensity="12.25" type="0"/>
    <Peak1D F1="31.7226" intensity="6.76" type="0"/>
    <Peak1D F1="26.6387" intensity="10.13" type="0"/>
    <Peak1D F1="26.5698" intensity="4.95" type="0"/>
    <Peak1D F1="25.1010" intensity="10.00" type="0"/>
    <Peak1D F1="24.9684" intensity="5.07" type="0"/>
    <Peak1D F1="22.5643" intensity="14.98" type="0"/>
    <Peak1D F1="22.5392" intensity="8.20" type="0"/>
    <Peak1D F1="14.0589" intensity="11.81" type="0"/>
    <Peak1D F1="14.0393" intensity="15.00" type="0"/>
  </PeakList1D>
</PeakList>
