# Supplementary material for: Controlling the Symmetry of Perylene Derivatives via Selective ortho-Borylation
Source: J Org Chem. 2025 Feb 27;90(9):3202–8. doi: 10.1021/acs.joc.4c02669 (PMC12131211; doi:10.1021/acs.joc.4c02669)
Supplement: Supplementary file 1 [file jo4c02669_si_001.zip › FID for Publication/2b/C/shimvalues]

# Fri Jul 19 21:12:14 2024
#$$PROBEID=34
#$$PROBEINFO=5 mm PABBO BB-1H/D Z-GRD Z104275/0522
#$$PICSINFO=Z104275_0522_34.par
#
# Active Shim Gradients
#
Z           		-1373           
Z2          		863             
Z3          		-1127           
Z4          		4900            
Z5          		-2052           
Z6          		0               
X           		685             
XZ          		7101            
XZ2         		11442           
XZ3         		-2730           
Y           		4645            
YZ          		28344           
YZ2         		5761            
YZ3         		1957            
XY          		-25432          
XYZ         		-6091           
(X2-Y2)     		21583           
(X2-Y2)Z    		-4176           
X3          		11200           
Y3          		-5472           
#
# Lock Parameter
#
LOCKPHASE		317.900 
LOCKPOWER		-25.000 
LOCKGAIN		123.675 
LOCKDC		-62.800 
LOCKSHIFT		7.260   
FIELD		3909.295
LOOPGAIN		-15.000 
LOOPTIME		0.136   
LOOPFILTER		200.000 
#
IEEE64_VERSION_CODE 1
#
# Shim currents 
#
SHIM_SETTING [1 ]  -665.73453719   
SHIM_SETTING [2 ]  427.40221229    
SHIM_SETTING [3 ]  -592.90848625   
SHIM_SETTING [4 ]  2577.23536775   
SHIM_SETTING [5 ]  -1079.18783817  
SHIM_SETTING [6 ]  360.31000000    
SHIM_SETTING [7 ]  3735.12600000   
SHIM_SETTING [8 ]  6018.49200000   
SHIM_SETTING [9 ]  11352.65800000  
SHIM_SETTING [10]  -13377.33300000 
SHIM_SETTING [11]  2443.27000000   
SHIM_SETTING [12]  14908.94400000  
SHIM_SETTING [13]  3030.28600000   
SHIM_SETTING [14]  1029.57400000   
SHIM_SETTING [15]  0.00000000      
SHIM_SETTING [16]  -2196.57600000  
SHIM_SETTING [17]  -1435.94500000  
SHIM_SETTING [18]  -3203.87400000  
SHIM_SETTING [19]  5891.39800000   
SHIM_SETTING [20]  -2878.13900000  
