# Supplementary material for: Controlling the Symmetry of Perylene Derivatives via Selective ortho-Borylation
Source: J Org Chem. 2025 Feb 27;90(9):3202–8. doi: 10.1021/acs.joc.4c02669 (PMC12131211; doi:10.1021/acs.joc.4c02669)
Supplement: Supplementary file 1 [file jo4c02669_si_001.zip › FID for Publication/2b/DEPT/audita.txt]

##TITLE= Audit trail, TOPSPIN		Version 2.1
##JCAMPDX= 5.01
##ORIGIN= Bruker BioSpin GmbH
##OWNER= AV 300
$$ Y:\2AV-I 300/data/QOTOTC/nmr/JG-135-CAR-1907-MONO/3/audita.txt
##AUDIT TRAIL=  $$ (NUMBER, WHEN, WHO, WHERE, PROCESS, VERSION, WHAT)
(   1,<2024-07-20 06:54:22.638 +0200>,<AV 300>,<AV-300>,<go>,<TOPSPIN 2.1>,
      <created by zg
	started at 2024-07-20 04:58:31.952 +0200,
	POWCHK disabled, PULCHK disabled,
       configuration hash MD5:
       E1 7A AC 96 AA A6 53 E7 98 10 44 F5 8A EB 75 2F
       data hash MD5: 64K
       CA 7F 51 F2 74 8E 74 C0 60 A5 25 1B E9 77 1A 4D>)
(   2,<2024-07-20 06:54:24.853 +0200>,<AV 300>,<AV-300>,<audit>,<TOPSPIN 2.1>,
      <user comment:
       ICON-NMR User ID: QOTOTC
       data hash MD5: 64K
       CA 7F 51 F2 74 8E 74 C0 60 A5 25 1B E9 77 1A 4D>)
(   3,<2024-07-20 06:54:27.755 +0200>,<AV 300>,<AV-300>,<dirdata>,<TOPSPIN 2.1>,
      <wrpa from 1 3 "JG-135-CAR-1907-MONO" "QOTOTC" "D:\"
       data hash MD5: 64K
       CA 7F 51 F2 74 8E 74 C0 60 A5 25 1B E9 77 1A 4D>)
##END=

$$ hash MD5
$$ 96 79 41 88 46 2F 49 D0 3A A9 14 76 D9 E9 51 69
